# Supplementary material for: Research on the impact of carbide slag content on the strength and microstructure of solidified sludge during composite excitation
Source: PLoS One. 2024 Dec 16;19(12):e0314809. doi: 10.1371/journal.pone.0314809 (PMC11649083; doi:10.1371/journal.pone.0314809)
Supplement: S1 File — (XLS) [file pone.0314809.s001.xls]

## Sheet: Table S1
	P25J0	1160	12	1210	13	1450	13
	P25J1	950	9	1020	10	1100	10
	P25J2	790	7	820	8	920	8
	P25J3	170	1	260	2	510	2
	P20J2	670	6	730	7	840	7
	P30J2	1390	13	1650	14	2130	15

## Sheet: Table S2
SJ0	3040	20	3630	20	4400	22
SJ1	1110	10	1620	18	2470	17
SJ2	820	9	1350	16	2280	15
SJ3	/		210	3	500	5

## Sheet: Table S3
KD4	490	3	630	7	1620	16
KD6	750	6	990	9	1810	17
KD8	820	8	1350	12	2280	18
KD10	610	5	1150	11	1870	18
KD12	550	5	910	9	1800	15

## Sheet: Table S4
5.59044	725.441	1494.16	2194.16	2764.16	3364.16
5.61092	722.802	1489.45	2189.45	2759.45	3359.45
5.63141	724.007	1486.88	2186.88	2756.88	3356.88
5.6519	724.909	1485.53	2185.53	2755.53	3355.53
5.67238	726.765	1490.33	2190.33	2760.33	3360.33
5.69287	726.839	1487.05	2187.05	2757.05	3357.05
5.71336	725.846	1489.91	2189.91	2759.91	3359.91
5.73384	726.436	1490.39	2190.39	2760.39	3360.39
5.75433	725.485	1492.73	2192.73	2762.73	3362.73
5.77482	720.874	1485.51	2185.51	2755.51	3355.51
5.7953	720.056	1487.31	2187.31	2757.31	3357.31
5.81579	718.131	1490.45	2190.45	2760.45	3360.45
5.83628	722.24	1490.31	2190.31	2760.31	3360.31
5.85676	721.254	1487.31	2187.31	2757.31	3357.31
5.87725	721.883	1484.56	2184.56	2754.56	3354.56
5.89774	726.991	1488.16	2188.16	2758.16	3358.16
5.91823	730.599	1482.65	2182.65	2752.65	3352.65
5.93871	735.9	1483.51	2183.51	2753.51	3353.51
5.9592	737.45	1481.65	2181.65	2751.65	3351.65
5.97969	738.319	1492.08	2192.08	2762.08	3362.08
6.00017	735.902	1487.73	2187.73	2757.73	3357.73
6.02066	736.154	1482.82	2182.82	2752.82	3352.82
6.04115	734.683	1477.73	2177.73	2747.73	3347.73
6.06163	730.301	1479.08	2179.08	2749.08	3349.08
6.08212	727.909	1480.85	2180.85	2750.85	3350.85
6.10261	724.923	1485.76	2185.76	2755.76	3355.76
6.12309	723.611	1488.96	2188.96	2758.96	3358.96
6.14358	725.723	1490.08	2190.08	2760.08	3360.08
6.16407	725.788	1497.48	2197.48	2767.48	3367.48
6.18455	732.34	1497.05	2197.05	2767.05	3367.05
6.20504	734.305	1485.31	2185.31	2755.31	3355.31
6.22553	737.653	1484.45	2184.45	2754.45	3354.45
6.24602	738.697	1489.91	2189.91	2759.91	3359.91
6.2665	737.991	1486.76	2186.76	2756.76	3356.76
6.28699	732.65	1484.82	2184.82	2754.82	3354.82
6.30748	724.991	1479.96	2179.96	2749.96	3349.96
6.32796	721.226	1479.88	2179.88	2749.88	3349.88
6.34845	720.305	1478.02	2178.02	2748.02	3348.02
6.36894	716.536	1482.93	2182.93	2752.93	3352.93
6.38942	718.984	1479.93	2179.93	2749.93	3349.93
6.40991	719.198	1491.13	2191.13	2761.13	3361.13
6.4304	720.953	1491.48	2191.48	2761.48	3361.48
6.45088	728.366	1488.73	2188.73	2758.73	3358.73
6.47137	733.685	1485.88	2185.88	2755.88	3355.88
6.49186	737.016	1492.02	2192.02	2762.02	3362.02
6.51234	739.338	1496.39	2196.39	2766.39	3366.39
6.53283	739.228	1494.56	2194.56	2764.56	3364.56
6.55332	737.904	1485.79	2185.79	2755.79	3355.79
6.57381	735.956	1483.82	2183.82	2753.82	3353.82
6.59429	734.774	1484.96	2184.96	2754.96	3354.96
6.61478	733.2	1493.99	2193.99	2763.99	3363.99
6.63527	731.042	1495.19	2195.19	2765.19	3365.19
6.65575	733.156	1492.85	2192.85	2762.85	3362.85
6.67624	731.219	1485.76	2185.76	2755.76	3355.76
6.69673	730.301	1488.33	2188.33	2758.33	3358.33
6.71721	728.214	1486.36	2186.36	2756.36	3356.36
6.7377	722.378	1489.91	2189.91	2759.91	3359.91
6.75819	719.594	1498.93	2198.93	2768.93	3368.93
6.77867	717.205	1501.05	2201.05	2771.05	3371.05
6.79916	716.734	1483.99	2183.99	2753.99	3353.99
6.81965	717.76	1480.73	2180.73	2750.73	3350.73
6.84013	721.117	1484.85	2184.85	2754.85	3354.85
6.86062	726.324	1493.08	2193.08	2763.08	3363.08
6.88111	730.452	1495.31	2195.31	2765.31	3365.31
6.9016	735.305	1491.36	2191.36	2761.36	3361.36
6.92208	739.881	1490.16	2190.16	2760.16	3360.16
6.94257	740.268	1491.45	2191.45	2761.45	3361.45
6.96306	744.119	1496.82	2196.82	2766.82	3366.82
6.98354	738.566	1493.33	2193.33	2763.33	3363.33
7.00403	738.823	1492.65	2192.65	2762.65	3362.65
7.02452	737.189	1486.73	2186.73	2756.73	3356.73
7.045	735.17	1486.79	2186.79	2756.79	3356.79
7.06549	732.189	1487.68	2187.68	2757.68	3357.68
7.08598	730.205	1494.48	2194.48	2764.48	3364.48
7.10646	724.716	1496.45	2196.45	2766.45	3366.45
7.12695	719.629	1501.99	2201.99	2771.99	3371.99
7.14744	719.937	1499.02	2199.02	2769.02	3369.02
7.16792	719.583	1492.73	2192.73	2762.73	3362.73
7.18841	713.48	1489.99	2189.99	2759.99	3359.99
7.2089	712.818	1490.08	2190.08	2760.08	3360.08
7.22938	710.937	1491.31	2191.31	2761.31	3361.31
7.24987	711.233	1485.02	2185.02	2755.02	3355.02
7.27036	710.958	1489.45	2189.45	2759.45	3359.45
7.29085	713.445	1486.79	2186.79	2756.79	3356.79
7.31133	714.848	1487.68	2187.68	2757.68	3357.68
7.33182	717.061	1484.59	2184.59	2754.59	3354.59
7.35231	719.587	1487.13	2187.13	2757.13	3357.13
7.37279	723.27	1491.76	2191.76	2761.76	3361.76
7.39328	723.513	1500.91	2200.91	2770.91	3370.91
7.41377	725.69	1502.79	2202.79	2772.79	3372.79
7.43425	725.406	1497.13	2197.13	2767.13	3367.13
7.45474	726.394	1505.62	2205.62	2775.62	3375.62
7.47523	728.732	1503.99	2203.99	2773.99	3373.99
7.49571	729.371	1493.71	2193.71	2763.71	3363.71
7.5162	731.816	1484.22	2184.22	2754.22	3354.22
7.53669	730.35	1486.05	2186.05	2756.05	3356.05
7.55717	727.275	1485.56	2185.56	2755.56	3355.56
7.57766	729.865	1492.22	2192.22	2762.22	3362.22
7.59815	729.385	1497.71	2197.71	2767.71	3367.71
7.61864	730.578	1495.68	2195.68	2765.68	3365.68
7.63912	725.984	1493.25	2193.25	2763.25	3363.25
7.65961	725.112	1491.99	2191.99	2761.99	3361.99
7.6801	729.776	1491.25	2191.25	2761.25	3361.25
7.70058	729.935	1490.79	2190.79	2760.79	3360.79
7.72107	730.594	1491.65	2191.65	2761.65	3361.65
7.74156	727.928	1489.31	2189.31	2759.31	3359.31
7.76204	721.182	1491.53	2191.53	2761.53	3361.53
7.78253	721.594	1485.99	2185.99	2755.99	3355.99
7.80302	720.403	1484.05	2184.05	2754.05	3354.05
7.8235	718.872	1494.48	2194.48	2764.48	3364.48
7.84399	713.562	1501.73	2201.73	2771.73	3371.73
7.86448	715.634	1498.05	2198.05	2768.05	3368.05
7.88496	721.077	1489.28	2189.28	2759.28	3359.28
7.90545	725.205	1494.39	2194.39	2764.39	3364.39
7.92594	729.142	1492.13	2192.13	2762.13	3362.13
7.94643	732.016	1493.65	2193.65	2763.65	3363.65
7.96691	726.622	1493.19	2193.19	2763.19	3363.19
7.9874	727.301	1495.65	2195.65	2765.65	3365.65
8.00789	726.667	1488.25	2188.25	2758.25	3358.25
8.02837	728.256	1486.11	2186.11	2756.11	3356.11
8.04886	724.76	1487.82	2187.82	2757.82	3357.82
8.06935	724.056	1491.19	2191.19	2761.19	3361.19
8.08983	720.93	1492.88	2192.88	2762.88	3362.88
8.11032	721.168	1487.79	2187.79	2757.79	3357.79
8.13081	722.121	1486.19	2186.19	2756.19	3356.19
8.15129	716.79	1489.76	2189.76	2759.76	3359.76
8.17178	709.788	1494.08	2194.08	2764.08	3364.08
8.19227	708.625	1488.99	2188.99	2758.99	3358.99
8.21275	708.03	1488.51	2188.51	2758.51	3358.51
8.23324	712.11	1488.82	2188.82	2758.82	3358.82
8.25373	713.89	1487.76	2187.76	2757.76	3357.76
8.27422	718.83	1486.56	2186.56	2756.56	3356.56
8.2947	720.301	1491.02	2191.02	2761.02	3361.02
8.31519	724.93	1490.71	2190.71	2760.71	3360.71
8.33568	725.42	1493.33	2193.33	2763.33	3363.33
8.35616	723.921	1490.51	2190.51	2760.51	3360.51
8.37665	725.434	1491.65	2191.65	2761.65	3361.65
8.39714	725.121	1492.25	2192.25	2762.25	3362.25
8.41762	718.406	1494.73	2194.73	2764.73	3364.73
8.43811	718.841	1493.76	2193.76	2763.76	3363.76
8.4586	717.352	1495.62	2195.62	2765.62	3365.62
8.47908	713.089	1492.71	2192.71	2762.71	3362.71
8.49957	710.079	1488.16	2188.16	2758.16	3358.16
8.52006	710.28	1487.11	2187.11	2757.11	3357.11
8.54054	713.145	1491.16	2191.16	2761.16	3361.16
8.56103	721.21	1495.05	2195.05	2765.05	3365.05
8.58152	724.709	1492.59	2192.59	2762.59	3362.59
8.602	724.105	1495.19	2195.19	2765.19	3365.19
8.62249	720.413	1499.39	2199.39	2769.39	3369.39
8.64298	721.783	1499.33	2199.33	2769.33	3369.33
8.66347	716.793	1493.53	2193.53	2763.53	3363.53
8.68395	710.991	1492.62	2192.62	2762.62	3362.62
8.70444	710.718	1496.31	2196.31	2766.31	3366.31
8.72493	712.17	1497.33	2197.33	2767.33	3367.33
8.74541	713.988	1497.02	2197.02	2767.02	3367.02
8.7659	719.534	1492.16	2192.16	2762.16	3362.16
8.78639	717.627	1487.96	2187.96	2757.96	3357.96
8.80687	716.205	1503.02	2203.02	2773.02	3373.02
8.82736	719.629	1501.99	2201.99	2771.99	3371.99
8.84785	719.937	1499.02	2199.02	2769.02	3369.02
8.86833	719.583	1492.73	2192.73	2762.73	3362.73
8.88882	713.48	1489.99	2189.99	2759.99	3359.99
8.90931	712.818	1490.08	2190.08	2760.08	3360.08
8.92979	710.937	1491.31	2191.31	2761.31	3361.31
8.95028	711.233	1485.02	2185.02	2755.02	3355.02
8.97077	710.958	1489.45	2189.45	2759.45	3359.45
8.99126	713.445	1486.79	2186.79	2756.79	3356.79
9.01174	714.848	1487.68	2187.68	2757.68	3357.68
9.03223	717.061	1484.59	2184.59	2754.59	3354.59
9.05272	719.587	1487.13	2187.13	2757.13	3357.13
9.0732	723.27	1491.76	2191.76	2761.76	3361.76
9.09369	723.513	1500.91	2200.91	2770.91	3370.91
9.11418	725.69	1502.79	2202.79	2772.79	3372.79
9.13466	725.406	1497.13	2197.13	2767.13	3367.13
9.15515	713.445	1486.79	2186.79	2756.79	3356.79
9.17564	714.848	1487.68	2187.68	2757.68	3357.68
9.19612	717.061	1484.59	2184.59	2754.59	3354.59
9.21661	719.587	1487.13	2187.13	2757.13	3357.13
9.2371	723.27	1491.76	2191.76	2761.76	3361.76
9.25759	723.513	1500.91	2200.91	2770.91	3370.91
9.27807	725.69	1502.79	2202.79	2772.79	3372.79
9.29856	725.406	1497.13	2197.13	2767.13	3367.13
9.31905	720.249	1490.93	2190.93	2760.93	3360.93
9.33953	723.937	1492.62	2192.62	2762.62	3362.62
9.36002	726.266	1502.33	2202.33	2772.33	3372.33
9.38051	727.019	1500.76	2200.76	2770.76	3370.76
9.40099	725.657	1504.33	2204.33	2774.33	3374.33
9.42148	723.226	1501.79	2201.79	2771.79	3371.79
9.44197	718.555	1507.56	2207.56	2777.56	3377.56
9.46245	713.469	1502.02	2202.02	2772.02	3372.02
9.48294	712.263	1503.16	2203.16	2773.16	3373.16
9.50343	714.746	1498.02	2198.02	2768.02	3368.02
9.52391	716.536	1494.22	2194.22	2764.22	3364.22
9.5444	722.07	1497.16	2197.16	2767.16	3367.16
9.56489	720.69	1496.22	2196.22	2766.22	3366.22
9.58537	716.457	1496.28	2196.28	2766.28	3366.28
9.60586	712.646	1498.42	2198.42	2768.42	3368.42
9.62635	711.774	1502.39	2202.39	2772.39	3372.39
9.64683	708.963	1503.45	2203.45	2773.45	3373.45
9.66732	710.914	1500.36	2200.36	2770.36	3370.36
9.68781	712.928	1498.33	2198.33	2768.33	3368.33
9.7083	716.054	1496.65	2196.65	2766.65	3366.65
9.72878	721.641	1503.51	2203.51	2773.51	3373.51
9.74927	727.138	1501.08	2201.08	2771.08	3371.08
9.76976	725.576	1488.93	2188.93	2758.93	3358.93
9.79024	723.051	1482.73	2182.73	2752.73	3352.73
9.81073	721.692	1488.13	2188.13	2758.13	3358.13
9.83122	721.38	1493.11	2193.11	2763.11	3363.11
9.8517	717.648	1490.65	2190.65	2760.65	3360.65
9.87219	715.469	1492.56	2192.56	2762.56	3362.56
9.89268	714.184	1491.25	2191.25	2761.25	3361.25
9.91316	709.942	1493.05	2193.05	2763.05	3363.05
9.93365	713.326	1488.33	2188.33	2758.33	3358.33
9.95414	715.797	1492.02	2192.02	2762.02	3362.02
9.97463	716.951	1495.11	2195.11	2765.11	3365.11
9.99511	718.282	1498.99	2198.99	2768.99	3368.99
10.0156	718.594	1497.68	2197.68	2767.68	3367.68
10.0361	719.876	1495.88	2195.88	2765.88	3365.88
10.0566	721.338	1492.76	2192.76	2762.76	3362.76
10.0771	721.417	1492.19	2192.19	2762.19	3362.19
10.0976	721.403	1494.25	2194.25	2764.25	3364.25
10.118	716.723	1498.11	2198.11	2768.11	3368.11
10.1385	716.063	1496.79	2196.79	2766.79	3366.79
10.159	716.389	1492.51	2192.51	2762.51	3362.51
10.1795	715.639	1488.76	2188.76	2758.76	3358.76
10.2	716.741	1492.08	2192.08	2762.08	3362.08
10.2205	722.897	1494.88	2194.88	2764.88	3364.88
10.2409	724.504	1495.45	2195.45	2765.45	3365.45
10.2614	730.07	1494.19	2194.19	2764.19	3364.19
10.2819	733.324	1491.11	2191.11	2761.11	3361.11
10.3024	733.534	1488.68	2188.68	2758.68	3358.68
10.3229	727.543	1490.02	2190.02	2760.02	3360.02
10.3434	721.121	1494.68	2194.68	2764.68	3364.68
10.3639	713.634	1495.36	2195.36	2765.36	3365.36
10.3844	708	1498.02	2198.02	2768.02	3368.02
10.4048	708.186	1492.88	2192.88	2762.88	3362.88
10.4253	712.914	1494.39	2194.39	2764.39	3364.39
10.4458	710.287	1494.82	2194.82	2764.82	3364.82
10.4663	716.797	1503.53	2203.53	2773.53	3373.53
10.4868	718.96	1504.62	2204.62	2774.62	3374.62
10.5073	719.063	1504.99	2204.99	2774.99	3374.99
10.5278	719.534	1501.88	2201.88	2771.88	3371.88
10.5483	718.322	1505.25	2205.25	2775.25	3375.25
10.5687	718.716	1511.48	2211.48	2781.48	3381.48
10.5892	721.366	1509.91	2209.91	2779.91	3379.91
10.6097	726.66	1507.93	2207.93	2777.93	3377.93
10.6302	729.061	1499.25	2199.25	2769.25	3369.25
10.6507	727	1495.45	2195.45	2765.45	3365.45
10.6712	726.471	1487.79	2187.79	2757.79	3357.79
10.6917	720.52	1488.02	2188.02	2758.02	3358.02
10.7121	712.965	1493.88	2193.88	2763.88	3363.88
10.7326	708.182	1510.28	2210.28	2780.28	3380.28
10.7531	706.699	1514.73	2214.73	2784.73	3384.73
10.7736	708.38	1500.36	2200.36	2770.36	3370.36
10.7941	711.182	1488.93	2188.93	2758.93	3358.93
10.8146	715.674	1487.25	2187.25	2757.25	3357.25
10.8351	717.855	1497.31	2197.31	2767.31	3367.31
10.8556	719.788	1498.11	2198.11	2768.11	3368.11
10.876	719.207	1504.16	2204.16	2774.16	3374.16
10.8965	717.31	1509.36	2209.36	2779.36	3379.36
10.917	714.45	1511.16	2211.16	2781.16	3381.16
10.9375	715.086	1498.16	2198.16	2768.16	3368.16
10.958	716.1	1497.53	2197.53	2767.53	3367.53
10.9785	714.569	1499.11	2199.11	2769.11	3369.11
10.999	713.142	1500.79	2200.79	2770.79	3370.79
11.0195	724.282	1515.76	2215.76	2785.76	3385.76
11.0399	744.667	1521.45	2221.45	2791.45	3391.45
11.0604	754.2	1537.48	2237.48	2807.48	3407.48
11.0809	764.504	1541.96	2241.96	2811.96	3411.96
11.1014	774.469	1551.39	2251.39	2821.39	3421.39
11.1219	784.089	1564.36	2264.36	2834.36	3434.36
11.1424	794.841	1574.62	2274.62	2844.62	3444.62
11.1629	804.991	1582.31	2282.31	2852.31	3452.31
11.1834	814.597	1612.71	2344.71	2874.71	3474.71
11.2038	824.261	1653.08	2463.08	2943.08	3553.08
11.2243	814.401	1611.99	2341.99	2871.99	3471.99
11.2448	806.524	1582.93	2282.93	2852.93	3452.93
11.2653	792.121	1575.02	2275.02	2845.02	3445.02
11.2858	782.282	1560.33	2260.33	2830.33	3430.33
11.3063	772.324	1556.53	2256.53	2826.53	3426.53
11.3268	768.767	1547.22	2247.22	2817.22	3417.22
11.3472	756.501	1536.76	2236.76	2806.76	3406.76
11.3677	746.284	1523.31	2223.31	2793.31	3393.31
11.3882	736.457	1515.93	2215.93	2785.93	3385.93
11.4087	725.394	1507.31	2207.31	2777.31	3377.31
11.4292	718.354	1497.71	2197.71	2767.71	3367.71
11.4497	718.496	1504.53	2204.53	2774.53	3374.53
11.4702	721.233	1505.08	2205.08	2775.08	3375.08
11.4907	724.063	1506.51	2206.51	2776.51	3376.51
11.5111	726.455	1505.51	2205.51	2775.51	3375.51
11.5316	728.028	1510.76	2210.76	2780.76	3380.76
11.5521	725.364	1508.88	2208.88	2778.88	3378.88
11.5726	718.909	1505.65	2205.65	2775.65	3375.65
11.5931	713.902	1508.28	2208.28	2778.28	3378.28
11.6136	708.995	1512.02	2212.02	2782.02	3382.02
11.6341	706.04	1511.42	2211.42	2781.42	3381.42
11.6546	706.685	1508.85	2208.85	2778.85	3378.85
11.675	707.569	1513.08	2213.08	2783.08	3383.08
11.6955	711.853	1518.65	2218.65	2788.65	3388.65
11.716	715.89	1519.96	2219.96	2789.96	3389.96
11.7365	715.949	1523.31	2223.31	2793.31	3393.31
11.757	715.835	1526.96	2226.96	2796.96	3396.96
11.7775	719.037	1525.62	2225.62	2795.62	3395.62
11.798	715.571	1518.33	2218.33	2788.33	3388.33
11.8184	713.1	1515.08	2215.08	2785.08	3385.08
11.8389	714.455	1515.39	2215.39	2785.39	3385.39
11.8594	717.555	1518.73	2218.73	2788.73	3388.73
11.8799	716.977	1511.85	2211.85	2781.85	3381.85
11.9004	718.688	1518.99	2218.99	2788.99	3388.99
11.9209	714.179	1515.91	2215.91	2785.91	3385.91
11.9414	709.713	1518.13	2218.13	2788.13	3388.13
11.9619	709.59	1517.28	2217.28	2787.28	3387.28
11.9823	707.559	1523.93	2223.93	2793.93	3393.93
12.0028	705.862	1513.11	2213.11	2783.11	3383.11
12.0233	704.168	1504.19	2204.19	2774.19	3374.19
12.0438	704.156	1504.59	2204.59	2774.59	3374.59
12.0643	709.028	1505.82	2205.82	2775.82	3375.82
12.0848	712.753	1512.79	2212.79	2782.79	3382.79
12.1053	718.429	1519.91	2219.91	2789.91	3389.91
12.1258	718.145	1521.96	2221.96	2791.96	3391.96
12.1462	719.063	1517.62	2217.62	2787.62	3387.62
12.1667	719.305	1519.82	2219.82	2789.82	3389.82
12.1872	719.023	1517.36	2217.36	2787.36	3387.36
12.2077	724.499	1518.33	2218.33	2788.33	3388.33
12.2282	725.016	1514.53	2214.53	2784.53	3384.53
12.2487	720.807	1514.93	2214.93	2784.93	3384.93
12.2691	718.091	1511.62	2211.62	2781.62	3381.62
12.2896	715.634	1516.22	2216.22	2786.22	3386.22
12.3101	713.921	1514.45	2214.45	2784.45	3384.45
12.3306	710.385	1514.62	2214.62	2784.62	3384.62
12.3511	712.186	1515.11	2215.11	2785.11	3385.11
12.3716	714.275	1517.79	2217.79	2787.79	3387.79
12.3921	721.1	1525.31	2225.31	2795.31	3395.31
12.4126	726.478	1523.56	2223.56	2793.56	3393.56
12.433	727.168	1522.19	2222.19	2792.19	3392.19
12.4535	718.312	1516.45	2216.45	2786.45	3386.45
12.474	713.037	1514.91	2214.91	2784.91	3384.91
12.4945	710.848	1511.96	2211.96	2781.96	3381.96
12.515	711.17	1517.31	2217.31	2787.31	3387.31
12.5355	711.944	1523.42	2223.42	2793.42	3393.42
12.556	712.776	1526.36	2226.36	2796.36	3396.36
12.5765	709.378	1526.42	2226.42	2796.42	3396.42
12.5969	713.741	1528.36	2228.36	2798.36	3398.36
12.6174	714.555	1525.91	2225.91	2795.91	3395.91
12.6379	715.014	1526.79	2226.79	2796.79	3396.79
12.6584	711.562	1515.73	2215.73	2785.73	3385.73
12.6789	717.8	1507.22	2207.22	2777.22	3377.22
12.6994	725.545	1511.51	2211.51	2781.51	3381.51
12.7199	731.65	1514.79	2214.79	2784.79	3384.79
12.7403	736.152	1520.88	2220.88	2790.88	3390.88
12.7608	736.082	1523.76	2223.76	2793.76	3393.76
12.7813	730.382	1525.73	2225.73	2795.73	3395.73
12.8018	731.252	1514.59	2214.59	2784.59	3384.59
12.8223	726.737	1512.51	2212.51	2782.51	3382.51
12.8428	726.231	1523.71	2223.71	2793.71	3393.71
12.8633	726.678	1529.31	2229.31	2799.31	3399.31
12.8838	730.403	1530.59	2230.59	2800.59	3400.59
12.9042	729.601	1525.65	2225.65	2795.65	3395.65
12.9247	731.73	1528.51	2228.51	2798.51	3398.51
12.9452	730.226	1533.53	2233.53	2803.53	3403.53
12.9657	731.403	1540.73	2240.73	2810.73	3410.73
12.9862	725.867	1546.19	2246.19	2816.19	3416.19
13.0067	723.058	1542.36	2242.36	2812.36	3412.36
13.0272	718.375	1545.59	2245.59	2815.59	3415.59
13.0477	721.58	1547.36	2247.36	2817.36	3417.36
13.0681	725.615	1549.79	2249.79	2819.79	3419.79
13.0886	728.231	1538.85	2238.85	2808.85	3408.85
13.1091	730.196	1534.82	2234.82	2804.82	3404.82
13.1296	732.455	1530.02	2230.02	2800.02	3400.02
13.1501	730.082	1524.05	2224.05	2794.05	3394.05
13.1706	733.76	1513.93	2213.93	2783.93	3383.93
13.1911	732.445	1517.56	2217.56	2787.56	3387.56
13.2116	730.457	1516.96	2216.96	2786.96	3386.96
13.232	727.364	1521.11	2221.11	2791.11	3391.11
13.2525	728.723	1514.05	2214.05	2784.05	3384.05
13.273	728.781	1528.16	2228.16	2798.16	3398.16
13.2935	729.1	1534.25	2234.25	2804.25	3404.25
13.314	732.005	1531.13	2231.13	2801.13	3401.13
13.3345	729.387	1518.93	2218.93	2788.93	3388.93
13.355	728.723	1521.73	2221.73	2791.73	3391.73
13.3754	728.061	1523.91	2223.91	2793.91	3393.91
13.3959	727.368	1521.51	2221.51	2791.51	3391.51
13.4164	726.147	1518.48	2218.48	2788.48	3388.48
13.4369	725.844	1515.25	2215.25	2785.25	3385.25
13.4574	724.559	1510.51	2210.51	2780.51	3380.51
13.4779	721.804	1516.88	2216.88	2786.88	3386.88
13.4984	719.284	1526.13	2226.13	2796.13	3396.13
13.5189	719.72	1528.91	2228.91	2798.91	3398.91
13.5393	719.252	1523.65	2223.65	2793.65	3393.65
13.5598	717.214	1517.28	2217.28	2787.28	3387.28
13.5803	711.305	1515.22	2215.22	2785.22	3385.22
13.6008	713.59	1514.13	2214.13	2784.13	3384.13
13.6213	725.441	1521.05	2221.05	2791.05	3391.05
13.6418	722.802	1528.56	2228.56	2798.56	3398.56
13.6623	724.007	1525.19	2225.19	2795.19	3395.19
13.6828	724.909	1516.85	2216.85	2786.85	3386.85
13.7032	726.765	1515.76	2215.76	2785.76	3385.76
13.7237	726.839	1524.28	2224.28	2794.28	3394.28
13.7442	725.846	1526.71	2226.71	2796.71	3396.71
13.7647	726.436	1524.19	2224.19	2794.19	3394.19
13.7852	725.485	1520.73	2220.73	2790.73	3390.73
13.8057	720.874	1522.96	2222.96	2792.96	3392.96
13.8262	720.056	1529.48	2229.48	2799.48	3399.48
13.8466	718.131	1525.79	2225.79	2795.79	3395.79
13.8671	722.24	1521.53	2221.53	2791.53	3391.53
13.8876	721.254	1520.73	2220.73	2790.73	3390.73
13.9081	721.883	1520.36	2220.36	2790.36	3390.36
13.9286	726.991	1513.59	2213.59	2783.59	3383.59
13.9491	730.599	1517.42	2217.42	2787.42	3387.42
13.9696	735.9	1530.51	2230.51	2800.51	3400.51
13.9901	737.45	1529.31	2229.31	2799.31	3399.31
14.0105	738.319	1523.59	2223.59	2793.59	3393.59
14.031	735.902	1520.93	2220.93	2790.93	3390.93
14.0515	736.154	1522.59	2222.59	2792.59	3392.59
14.072	734.683	1522.93	2222.93	2792.93	3392.93
14.0925	730.301	1526.93	2226.93	2796.93	3396.93
14.113	727.909	1521.19	2221.19	2791.19	3391.19
14.1335	724.923	1519.39	2219.39	2789.39	3389.39
14.154	723.611	1524.65	2224.65	2794.65	3394.65
14.1744	725.723	1532.71	2232.71	2802.71	3402.71
14.1949	725.788	1524.48	2224.48	2794.48	3394.48
14.2154	732.34	1522.22	2222.22	2792.22	3392.22
14.2359	734.305	1525.28	2225.28	2795.28	3395.28
14.2564	737.653	1533.22	2233.22	2803.22	3403.22
14.2769	738.697	1520.22	2220.22	2790.22	3390.22
14.2973	737.991	1516.65	2216.65	2786.65	3386.65
14.3178	732.65	1516.65	2216.65	2786.65	3386.65
14.3383	724.991	1520.65	2220.65	2790.65	3390.65
14.3588	721.226	1524.93	2224.93	2794.93	3394.93
14.3793	720.305	1533.68	2233.68	2803.68	3403.68
14.3998	716.536	1534.19	2234.19	2804.19	3404.19
14.4203	718.984	1532.51	2232.51	2802.51	3402.51
14.4408	719.198	1527.65	2227.65	2797.65	3397.65
14.4612	720.953	1521.36	2221.36	2791.36	3391.36
14.4817	728.366	1528.79	2228.79	2798.79	3398.79
14.5022	733.685	1533.16	2233.16	2803.16	3403.16
14.5227	737.016	1525.22	2225.22	2795.22	3395.22
14.5432	739.338	1517.48	2217.48	2787.48	3387.48
14.5637	739.228	1522.59	2222.59	2792.59	3392.59
14.5842	737.904	1528.36	2228.36	2798.36	3398.36
14.6047	735.956	1523.16	2223.16	2793.16	3393.16
14.6251	734.774	1520.62	2220.62	2790.62	3390.62
14.6456	733.2	1518.05	2218.05	2788.05	3388.05
14.6661	731.042	1528.39	2228.39	2798.39	3398.39
14.6866	733.156	1516.56	2216.56	2786.56	3386.56
14.7071	731.219	1504.99	2204.99	2774.99	3374.99
14.7276	730.301	1508.25	2208.25	2778.25	3378.25
14.7481	728.214	1521.33	2221.33	2791.33	3391.33
14.7685	722.378	1520.65	2220.65	2790.65	3390.65
14.789	719.594	1515.16	2215.16	2785.16	3385.16
14.8095	717.205	1515.65	2215.65	2785.65	3385.65
14.83	716.734	1521.79	2221.79	2791.79	3391.79
14.8505	717.76	1531.02	2231.02	2801.02	3401.02
14.871	721.117	1536.19	2236.19	2806.19	3406.19
14.8915	726.324	1529.25	2229.25	2799.25	3399.25
14.912	730.452	1522.59	2222.59	2792.59	3392.59
14.9324	735.305	1515.25	2215.25	2785.25	3385.25
14.9529	739.881	1515.08	2215.08	2785.08	3385.08
14.9734	740.268	1515.56	2215.56	2785.56	3385.56
14.9939	744.119	1520.11	2220.11	2790.11	3390.11
15.0144	738.566	1518.53	2218.53	2788.53	3388.53
15.0349	738.823	1517.99	2217.99	2787.99	3387.99
15.0554	737.189	1511.25	2211.25	2781.25	3381.25
15.0759	735.17	1514.11	2214.11	2784.11	3384.11
15.0963	732.189	1527.99	2227.99	2797.99	3397.99
15.1168	730.205	1533.65	2233.65	2803.65	3403.65
15.1373	724.716	1527.08	2227.08	2797.08	3397.08
15.1578	719.629	1520.16	2220.16	2790.16	3390.16
15.1783	719.937	1526.62	2226.62	2796.62	3396.62
15.1988	719.583	1520.48	2220.48	2790.48	3390.48
15.2193	713.48	1517.51	2217.51	2787.51	3387.51
15.2398	712.818	1522.56	2222.56	2792.56	3392.56
15.2602	710.937	1523.71	2223.71	2793.71	3393.71
15.2807	711.233	1522.56	2222.56	2792.56	3392.56
15.3012	710.958	1513.62	2213.62	2783.62	3383.62
15.3217	713.445	1516.02	2216.02	2786.02	3386.02
15.3422	714.848	1512.13	2212.13	2782.13	3382.13
15.3627	717.061	1525.79	2225.79	2795.79	3395.79
15.3832	719.587	1528.31	2228.31	2798.31	3398.31
15.4037	723.27	1535.33	2235.33	2805.33	3405.33
15.4241	723.513	1528.93	2228.93	2798.93	3398.93
15.4446	725.69	1524.19	2224.19	2794.19	3394.19
15.4651	725.406	1523.91	2223.91	2793.91	3393.91
15.4856	726.394	1523.76	2223.76	2793.76	3393.76
15.5061	728.732	1523.16	2223.16	2793.16	3393.16
15.5266	729.371	1519.96	2219.96	2789.96	3389.96
15.5471	731.816	1523.45	2223.45	2793.45	3393.45
15.5675	730.35	1521.53	2221.53	2791.53	3391.53
15.588	727.275	1520.08	2220.08	2790.08	3390.08
15.6085	729.865	1522.28	2222.28	2792.28	3392.28
15.629	729.385	1524.88	2224.88	2794.88	3394.88
15.6495	730.578	1527.91	2227.91	2797.91	3397.91
15.67	725.984	1524.02	2224.02	2794.02	3394.02
15.6905	725.112	1521.51	2221.51	2791.51	3391.51
15.711	729.776	1517.85	2217.85	2787.85	3387.85
15.7314	729.935	1517.56	2217.56	2787.56	3387.56
15.7519	730.594	1522.11	2222.11	2792.11	3392.11
15.7724	727.928	1519.56	2219.56	2789.56	3389.56
15.7929	721.182	1515.19	2215.19	2785.19	3385.19
15.8134	721.594	1511.91	2211.91	2781.91	3381.91
15.8339	720.403	1513.05	2213.05	2783.05	3383.05
15.8544	718.872	1514.59	2214.59	2784.59	3384.59
15.8748	713.562	1513.28	2213.28	2783.28	3383.28
15.8953	715.634	1511.33	2211.33	2781.33	3381.33
15.9158	721.077	1511.65	2211.65	2781.65	3381.65
15.9363	725.205	1516.48	2216.48	2786.48	3386.48
15.9568	729.142	1515.53	2215.53	2785.53	3385.53
15.9773	732.016	1519.28	2219.28	2789.28	3389.28
15.9978	726.622	1521.19	2221.19	2791.19	3391.19
16.0182	727.301	1521.25	2221.25	2791.25	3391.25
16.0387	726.667	1514.99	2214.99	2784.99	3384.99
16.0592	728.256	1515.65	2215.65	2785.65	3385.65
16.0797	724.76	1506.05	2206.05	2776.05	3376.05
16.1002	724.056	1507.68	2207.68	2777.68	3377.68
16.1207	720.93	1505.68	2205.68	2775.68	3375.68
16.1412	721.168	1515.39	2215.39	2785.39	3385.39
16.1617	722.121	1521.56	2221.56	2791.56	3391.56
16.1822	716.79	1526.11	2226.11	2796.11	3396.11
16.2026	709.788	1517.88	2217.88	2787.88	3387.88
16.2231	708.625	1516.48	2216.48	2786.48	3386.48
16.2436	708.03	1512.62	2212.62	2782.62	3382.62
16.2641	712.11	1517.91	2217.91	2787.91	3387.91
16.2846	713.89	1521.93	2221.93	2791.93	3391.93
16.3051	718.83	1522.62	2222.62	2792.62	3392.62
16.3255	720.301	1508.28	2208.28	2778.28	3378.28
16.346	724.93	1511.19	2211.19	2781.19	3381.19
16.3665	725.42	1518.82	2218.82	2788.82	3388.82
16.387	723.921	1520.79	2220.79	2790.79	3390.79
16.4075	725.434	1515.88	2215.88	2785.88	3385.88
16.428	725.121	1515.79	2215.79	2785.79	3385.79
16.4485	718.406	1513.59	2213.59	2783.59	3383.59
16.469	718.841	1513.13	2213.13	2783.13	3383.13
16.4895	717.352	1517.82	2217.82	2787.82	3387.82
16.5099	713.089	1527.28	2227.28	2797.28	3397.28
16.5304	710.079	1521.88	2221.88	2791.88	3391.88
16.5509	710.28	1519.11	2219.11	2789.11	3389.11
16.5714	713.145	1520.08	2220.08	2790.08	3390.08
16.5919	721.21	1527.73	2227.73	2797.73	3397.73
16.6124	724.709	1515.36	2215.36	2785.36	3385.36
16.6329	724.105	1514.05	2214.05	2784.05	3384.05
16.6533	720.413	1514.88	2214.88	2784.88	3384.88
16.6738	721.783	1527.85	2227.85	2797.85	3397.85
16.6943	716.793	1518.71	2218.71	2788.71	3388.71
16.7148	710.991	1518.45	2218.45	2788.45	3388.45
16.7353	710.718	1518.73	2218.73	2788.73	3388.73
16.7558	712.17	1525.56	2225.56	2795.56	3395.56
16.7763	713.988	1519.02	2219.02	2789.02	3389.02
16.7967	719.534	1509.53	2209.53	2779.53	3379.53
16.8172	717.627	1510.88	2210.88	2780.88	3380.88
16.8377	716.205	1519.88	2219.88	2789.88	3389.88
16.8582	714.282	1524.59	2224.59	2794.59	3394.59
16.8787	719.667	1514.62	2214.62	2784.62	3384.62
16.8992	718.2	1509.25	2209.25	2779.25	3379.25
16.9197	721.504	1508.76	2208.76	2778.76	3378.76
16.9402	726.469	1514.36	2214.36	2784.36	3384.36
16.9607	731.089	1521.62	2221.62	2791.62	3391.62
16.9811	728.841	1536.39	2236.39	2806.39	3406.39
17.0016	730.991	1534.51	2234.51	2804.51	3404.51
17.0221	728.597	1527.36	2227.36	2797.36	3397.36
17.0426	724.261	1518.39	2218.39	2788.39	3388.39
17.0631	723.401	1519.62	2219.62	2789.62	3389.62
17.0836	726.524	1523.11	2223.11	2793.11	3393.11
17.1041	722.121	1531.05	2231.05	2801.05	3401.05
17.1245	722.282	1524.13	2224.13	2794.13	3394.13
17.145	722.324	1507.93	2207.93	2777.93	3377.93
17.1655	718.767	1502.59	2202.59	2772.59	3372.59
17.186	716.501	1513.59	2213.59	2783.59	3383.59
17.2065	716.284	1521.16	2221.16	2791.16	3391.16
17.227	716.457	1515.93	2215.93	2785.93	3385.93
17.2475	715.394	1514.65	2214.65	2784.65	3384.65
17.2679	718.354	1517.42	2217.42	2787.42	3387.42
17.2884	715.823	1520.91	2220.91	2790.91	3390.91
17.3089	714.935	1520.93	2220.93	2790.93	3390.93
17.3294	718.427	1517.91	2217.91	2787.91	3387.91
17.3499	720.249	1520.05	2220.05	2790.05	3390.05
17.3704	723.937	1515.73	2215.73	2785.73	3385.73
17.3909	726.266	1516.56	2216.56	2786.56	3386.56
17.4114	727.019	1511.51	2211.51	2781.51	3381.51
17.4319	725.657	1509.96	2209.96	2779.96	3379.96
17.4523	723.226	1519.56	2219.56	2789.56	3389.56
17.4728	718.555	1523.85	2223.85	2793.85	3393.85
17.4933	713.469	1521.53	2221.53	2791.53	3391.53
17.5138	712.263	1516.13	2216.13	2786.13	3386.13
17.5343	714.746	1513.73	2213.73	2783.73	3383.73
17.5548	716.536	1517.02	2217.02	2787.02	3387.02
17.5753	722.07	1519.68	2219.68	2789.68	3389.68
17.5957	720.69	1528.02	2228.02	2798.02	3398.02
17.6162	716.457	1521.62	2221.62	2791.62	3391.62
17.6367	712.646	1521.73	2221.73	2791.73	3391.73
17.6572	711.774	1517.36	2217.36	2787.36	3387.36
17.6777	708.963	1517.88	2217.88	2787.88	3387.88
17.6982	710.914	1521.48	2221.48	2791.48	3391.48
17.7187	712.928	1518.48	2218.48	2788.48	3388.48
17.7391	716.054	1516.85	2216.85	2786.85	3386.85
17.7596	721.641	1517.91	2217.91	2787.91	3387.91
17.7801	727.138	1519.39	2219.39	2789.39	3389.39
17.8006	725.576	1517.19	2217.19	2787.19	3387.19
17.8211	723.051	1520.68	2220.68	2790.68	3390.68
17.8416	721.692	1524.51	2224.51	2794.51	3394.51
17.8621	721.38	1515.96	2215.96	2785.96	3385.96
17.8826	717.648	1512.39	2212.39	2782.39	3382.39
17.903	715.469	1511.53	2211.53	2781.53	3381.53
17.9235	714.184	1516.08	2216.08	2786.08	3386.08
17.944	709.942	1518.73	2218.73	2788.73	3388.73
17.9645	713.326	1518.73	2218.73	2788.73	3388.73
17.985	715.797	1510.82	2210.82	2780.82	3380.82
18.0055	716.951	1503.56	2203.56	2773.56	3373.56
18.026	718.282	1508.02	2208.02	2778.02	3378.02
18.0465	718.594	1511.25	2211.25	2781.25	3381.25
18.0669	719.876	1516.42	2216.42	2786.42	3386.42
18.0874	714.184	1516.08	2221.93	2795.96	3395.96
18.1079	709.942	1518.73	2200.62	2793.91	3403.91
18.1284	713.326	1518.73	2218.28	2791.16	3391.16
18.1489	715.797	1510.82	2221.19	2773.02	3403.02
18.1694	716.951	1503.56	2248.82	2835.76	3455.76
18.1899	718.282	1508.02	2220.79	2800.39	3406.39
18.2103	718.594	1511.25	2215.88	2794.51	3404.51
18.2308	719.876	1516.42	2215.79	2797.36	3397.36
18.2513	724.261	1518.39	2213.59	2788.39	3388.39
18.2718	723.401	1519.62	2213.13	2789.62	3389.62
18.2923	726.524	1518.39	2217.82	2793.11	3393.11
18.3128	722.121	1519.62	2219.39	2801.05	3401.05
18.3333	722.282	1518.39	2217.19	2794.13	3394.13
18.3538	722.324	1519.62	2207.93	2777.93	3377.93
18.3742	718.767	1512.59	2202.59	2772.59	3372.59
18.3947	716.501	1513.59	2213.59	2783.59	3383.59
18.4152	716.284	1521.16	2221.16	2791.16	3391.16
18.4357	716.457	1515.93	2215.93	2785.93	3385.93
18.4562	715.394	1514.65	2214.65	2784.65	3384.65
18.4767	718.354	1517.42	2217.42	2787.42	3387.42
18.4972	715.823	1520.91	2220.91	2790.91	3390.91
18.5176	714.935	1520.93	2220.93	2790.93	3390.93
18.5381	718.427	1517.91	2217.91	2787.91	3387.91
18.5586	720.249	1520.05	2220.05	2790.05	3390.05
18.5791	723.937	1515.73	2215.73	2785.73	3385.73
18.5996	726.266	1516.56	2216.56	2786.56	3386.56
18.6201	727.019	1511.51	2211.51	2781.51	3381.51
18.6406	725.657	1509.96	2209.96	2779.96	3379.96
18.6611	723.226	1519.56	2219.56	2789.56	3389.56
18.6815	718.555	1523.85	2223.85	2793.85	3393.85
18.702	713.469	1521.53	2221.53	2791.53	3391.53
18.7225	712.263	1516.13	2216.13	2786.13	3386.13
18.743	714.746	1513.73	2213.73	2783.73	3383.73
18.7635	716.536	1517.02	2217.02	2787.02	3387.02
18.784	722.07	1519.68	2219.68	2789.68	3389.68
18.8045	720.69	1528.02	2228.02	2798.02	3398.02
18.825	716.457	1521.62	2221.62	2791.62	3391.62
18.8454	712.646	1521.73	2221.73	2791.73	3391.73
18.8659	711.774	1517.36	2217.36	2787.36	3387.36
18.8864	708.963	1517.88	2217.88	2787.88	3387.88
18.9069	710.914	1521.48	2221.48	2791.48	3391.48
18.9274	712.928	1518.48	2218.48	2788.48	3388.48
18.9479	716.054	1516.85	2216.85	2786.85	3386.85
18.9684	721.641	1517.91	2217.91	2787.91	3387.91
18.9888	727.138	1519.39	2219.39	2789.39	3389.39
19.0093	725.576	1517.19	2217.19	2787.19	3387.19
19.0298	723.051	1520.68	2220.68	2790.68	3390.68
19.0503	721.692	1524.51	2224.51	2794.51	3394.51
19.0708	721.38	1515.96	2215.96	2785.96	3385.96
19.0913	717.648	1512.39	2212.39	2782.39	3382.39
19.1118	715.469	1511.53	2211.53	2781.53	3381.53
19.1322	713.07	1528.02	2211.51	2781.51	3381.51
19.1527	713.576	1521.62	2209.96	2779.96	3379.96
19.1732	713.441	1521.73	2219.56	2789.56	3389.56
19.1937	714.727	1517.36	2223.85	2793.85	3393.85
19.2142	716.578	1517.88	2221.53	2791.53	3391.53
19.2347	717.888	1521.48	2216.13	2786.13	3386.13
19.2552	720.331	1518.48	2213.73	2783.73	3383.73
19.2757	719.016	1516.85	2217.02	2787.02	3387.02
19.2962	720.765	1517.91	2219.68	2789.68	3389.68
19.3166	720.296	1519.39	2228.02	2798.02	3398.02
19.3371	719.816	1517.19	2221.62	2791.62	3391.62
19.3576	714.294	1520.68	2215.73	2785.73	3385.73
19.3781	712.333	1524.51	2216.56	2786.56	3386.56
19.3986	710.702	1515.96	2211.51	2781.51	3381.51
19.4191	710.802	1512.39	2209.96	2779.96	3379.96
19.4396	714.1	1511.53	2219.56	2789.56	3389.56
19.46	715.172	1528.02	2223.85	2793.85	3393.85
19.4805	718.496	1521.62	2221.53	2791.53	3391.53
19.501	721.233	1521.73	2216.13	2786.13	3386.13
19.5215	724.063	1517.36	2213.73	2783.73	3383.73
19.542	726.455	1517.88	2217.02	2787.02	3387.02
19.5625	728.028	1521.48	2219.68	2789.68	3389.68
19.583	725.364	1518.48	2228.02	2798.02	3398.02
19.6034	718.909	1516.85	2221.62	2791.62	3391.62
19.6239	713.902	1517.91	2221.73	2791.73	3391.73
19.6444	708.995	1519.39	2217.36	2787.36	3387.36
19.6649	706.04	1517.19	2217.88	2787.88	3387.88
19.6854	706.685	1520.68	2221.48	2791.48	3391.48
19.7059	707.569	1524.51	2218.48	2788.48	3388.48
19.7264	711.853	1515.96	2216.85	2786.85	3386.85
19.7469	715.89	1512.39	2217.91	2787.91	3387.91
19.7674	715.949	1511.53	2219.39	2789.39	3389.39
19.7878	715.835	1528.02	2217.19	2787.19	3387.19
19.8083	719.037	1521.62	2220.68	2790.68	3390.68
19.8288	715.571	1521.73	2224.51	2794.51	3394.51
19.8493	713.1	1517.36	2215.96	2785.96	3385.96
19.8698	714.455	1517.88	2212.39	2782.39	3382.39
19.8903	717.555	1521.48	2211.53	2781.53	3381.53
19.9108	716.977	1518.48	2216.08	2786.08	3386.08
19.9312	718.688	1516.85	2218.73	2788.73	3388.73
19.9517	714.179	1517.91	2218.73	2788.73	3388.73
19.9722	709.713	1519.39	2210.82	2780.82	3380.82
19.9927	709.59	1517.19	2203.56	2773.56	3373.56
20.0132	707.559	1520.68	2208.02	2778.02	3378.02
20.0337	705.862	1524.51	2211.25	2781.25	3381.25
20.0542	704.168	1515.96	2216.42	2786.42	3386.42
20.0746	704.156	1512.39	2225.96	2795.96	3395.96
20.0951	709.028	1511.53	2233.91	2803.91	3403.91
20.1156	712.753	1528.02	2221.16	2791.16	3391.16
20.1361	718.429	1521.62	2203.02	2773.02	3373.02
20.1566	718.145	1521.73	2215.76	2785.76	3385.76
20.1771	719.063	1517.36	2221.45	2791.45	3391.45
20.1976	719.305	1517.88	2237.48	2807.48	3407.48
20.2181	719.023	1521.48	2211.53	2781.53	3381.53
20.2385	724.499	1518.48	2216.08	2786.08	3386.08
20.259	725.016	1516.85	2218.73	2788.73	3388.73
20.2795	720.807	1517.91	2211.53	2781.53	3381.53
20.3	718.091	1519.39	2216.08	2786.08	3386.08
20.3205	715.634	1517.19	2218.73	2788.73	3388.73
20.341	713.921	1520.68	2218.73	2788.73	3388.73
20.3615	710.385	1524.51	2210.82	2780.82	3380.82
20.3819	712.186	1515.96	2203.56	2773.56	3373.56
20.4024	714.275	1512.39	2208.02	2778.02	3378.02
20.4229	721.1	1511.53	2205.62	2775.62	3375.62
20.4434	726.478	1503.99	2203.99	2773.99	3373.99
20.4639	727.168	1528.02	2193.71	2763.71	3363.71
20.4844	718.312	1521.62	2184.22	2754.22	3354.22
20.5049	713.037	1521.73	2186.05	2756.05	3356.05
20.5254	710.848	1517.36	2185.56	2755.56	3355.56
20.5459	711.17	1517.88	2192.22	2762.22	3362.22
20.5663	711.944	1521.48	2197.71	2767.71	3367.71
20.5868	712.776	1518.48	2195.68	2765.68	3365.68
20.6073	709.378	1516.85	2193.25	2763.25	3363.25
20.6278	713.741	1517.91	2191.99	2761.99	3361.99
20.6483	714.555	1519.39	2191.25	2761.25	3361.25
20.6688	715.014	1517.19	2190.79	2760.79	3360.79
20.6893	711.562	1520.68	2191.65	2761.65	3361.65
20.7097	717.8	1524.51	2189.31	2759.31	3359.31
20.7302	714.184	1515.96	2191.53	2761.53	3361.53
20.7507	709.942	1512.39	2185.99	2755.99	3355.99
20.7712	713.326	1511.53	2184.05	2754.05	3354.05
20.7917	715.797	1510.82	2194.48	2764.48	3364.48
20.8122	716.951	1503.56	2201.73	2771.73	3371.73
20.8327	718.282	1508.02	2198.05	2768.05	3368.05
20.8531	718.594	1511.25	2189.28	2759.28	3359.28
20.8736	719.876	1516.42	2194.39	2764.39	3364.39
20.8941	726.678	1528.02	2192.13	2762.13	3362.13
20.9146	730.403	1521.62	2193.65	2763.65	3363.65
20.9351	729.601	1521.73	2193.19	2763.19	3363.19
20.9556	731.73	1517.36	2195.65	2765.65	3365.65
20.9761	730.226	1517.88	2188.25	2758.25	3358.25
20.9966	731.403	1521.48	2186.11	2756.11	3356.11
21.0171	725.867	1518.48	2187.82	2757.82	3357.82
21.0375	723.058	1516.85	2191.19	2761.19	3361.19
21.058	718.375	1517.91	2192.88	2762.88	3362.88
21.0785	721.58	1519.39	2187.79	2757.79	3357.79
21.099	714.184	1517.19	2186.19	2756.19	3356.19
21.1195	709.942	1520.68	2189.76	2759.76	3359.76
21.14	713.326	1524.51	2194.08	2764.08	3364.08
21.1605	715.797	1515.96	2188.99	2758.99	3358.99
21.1809	716.951	1512.39	2188.51	2758.51	3358.51
21.2014	718.282	1511.53	2188.82	2758.82	3358.82
21.2219	718.594	1511.25	2187.76	2757.76	3357.76
21.2424	719.876	1516.42	2186.56	2756.56	3356.56
21.2629	714.184	1516.08	2215.76	2785.76	3385.76
21.2834	709.942	1518.73	2221.45	2791.45	3391.45
21.3039	713.326	1518.73	2237.48	2807.48	3407.48
21.3243	715.797	1510.82	2241.96	2811.96	3411.96
21.3448	716.951	1503.56	2251.39	2821.39	3421.39
21.3653	718.282	1508.02	2264.36	2834.36	3434.36
21.3858	718.594	1511.25	2274.62	2844.62	3444.62
21.4063	719.876	1516.42	2282.31	2852.31	3452.31
21.4268	814.597	1612.71	2304.71	2874.71	3474.71
21.4473	1124.26	1953.08	2673.08	3243.08	3843.08
21.4678	814.401	1611.99	2301.99	2871.99	3471.99
21.4882	806.524	1582.93	2282.93	2852.93	3452.93
21.5087	792.121	1575.02	2275.02	2845.02	3445.02
21.5292	782.282	1560.33	2260.33	2830.33	3430.33
21.5497	772.324	1556.53	2256.53	2826.53	3426.53
21.5702	768.767	1547.22	2247.22	2817.22	3417.22
21.5907	756.501	1536.76	2236.76	2806.76	3406.76
21.6112	746.284	1523.31	2223.31	2793.31	3393.31
21.6317	736.457	1515.93	2215.93	2785.93	3385.93
21.6521	725.394	1507.31	2207.31	2777.31	3377.31
21.6726	717.692	1496.31	2196.31	2766.31	3366.31
21.6931	716.615	1497.33	2197.33	2767.33	3367.33
21.7136	715.392	1497.02	2197.02	2767.02	3367.02
21.7341	715.406	1492.16	2192.16	2762.16	3362.16
21.7546	718.886	1487.96	2187.96	2757.96	3357.96
21.7751	719.911	1493.02	2193.02	2763.02	3363.02
21.7955	718.765	1495.76	2195.76	2765.76	3365.76
21.816	715.855	1491.45	2191.45	2761.45	3361.45
21.8365	715.625	1487.48	2187.48	2757.48	3357.48
21.857	714.571	1491.96	2191.96	2761.96	3361.96
21.8775	714.462	1491.39	2191.39	2761.39	3361.39
21.898	712.848	1494.36	2194.36	2764.36	3364.36
21.9185	715.002	1494.62	2194.62	2764.62	3364.62
21.939	717.916	1492.31	2192.31	2762.31	3362.31
21.9594	719.198	1494.71	2194.71	2764.71	3364.71
21.9799	719.131	1503.08	2203.08	2773.08	3373.08
22.0004	720.918	1501.99	2201.99	2771.99	3371.99
22.0209	719.217	1502.93	2202.93	2772.93	3372.93
22.0414	716.012	1505.02	2205.02	2775.02	3375.02
22.0619	713.429	1500.33	2200.33	2770.33	3370.33
22.0824	711.802	1486.53	2186.53	2756.53	3356.53
22.1029	709.627	1487.22	2187.22	2757.22	3357.22
22.1233	711.681	1486.76	2186.76	2756.76	3356.76
22.1438	709.382	1493.31	2193.31	2763.31	3363.31
22.1643	708.298	1495.93	2195.93	2765.93	3365.93
22.1848	709.662	1497.31	2197.31	2767.31	3367.31
22.2053	710.147	1497.71	2197.71	2767.71	3367.71
22.2258	711.832	1503.16	2203.16	2773.16	3373.16
22.2463	710.021	1503.45	2203.45	2773.45	3373.45
22.2667	708.189	1495.62	2195.62	2765.62	3365.62
22.2872	707.883	1490.93	2190.93	2760.93	3360.93
22.3077	705.147	1492.62	2192.62	2762.62	3362.62
22.3282	707.406	1502.33	2202.33	2772.33	3372.33
22.3487	708.59	1500.76	2200.76	2770.76	3370.76
22.3692	708.347	1504.33	2204.33	2774.33	3374.33
22.3897	708.844	1501.79	2201.79	2771.79	3371.79
22.4102	710.723	1507.56	2207.56	2777.56	3377.56
22.4306	713.266	1502.02	2202.02	2772.02	3372.02
22.4511	713.161	1503.16	2203.16	2773.16	3373.16
22.4716	714.925	1498.02	2198.02	2768.02	3368.02
22.4921	716.191	1494.22	2194.22	2764.22	3364.22
22.5126	712.702	1497.16	2197.16	2767.16	3367.16
22.5331	714.021	1496.22	2196.22	2766.22	3366.22
22.5536	715.326	1496.28	2196.28	2766.28	3366.28
22.574	710.375	1498.42	2198.42	2768.42	3368.42
22.5945	708.382	1502.39	2202.39	2772.39	3372.39
22.615	712.69	1503.45	2203.45	2773.45	3373.45
22.6355	715.545	1500.36	2200.36	2770.36	3370.36
22.656	719.009	1498.33	2198.33	2768.33	3368.33
22.6765	718.443	1496.65	2196.65	2766.65	3366.65
22.697	719.611	1503.51	2203.51	2773.51	3373.51
22.7175	719.662	1501.08	2201.08	2771.08	3371.08
22.7379	719.676	1488.93	2188.93	2758.93	3358.93
22.7584	718.413	1482.73	2182.73	2752.73	3352.73
22.7789	713.329	1488.13	2188.13	2758.13	3358.13
22.7994	714.65	1493.11	2193.11	2763.11	3363.11
22.8199	717.72	1490.65	2190.65	2760.65	3360.65
22.8404	719.156	1492.56	2192.56	2762.56	3362.56
22.8609	718.114	1491.25	2191.25	2761.25	3361.25
22.8814	716.548	1493.05	2193.05	2763.05	3363.05
22.9018	718.939	1488.33	2188.33	2758.33	3358.33
22.9223	717.529	1492.02	2192.02	2762.02	3362.02
22.9428	714.811	1495.11	2195.11	2765.11	3365.11
22.9633	713.527	1498.99	2198.99	2768.99	3368.99
22.9838	717.72	1497.68	2197.68	2767.68	3367.68
23.0043	719.156	1495.88	2210.88	2780.88	3367.88
23.0248	718.114	1492.76	2215.76	2785.76	3368.76
23.0452	716.548	1492.19	2220.19	2790.19	3369.19
23.0657	718.939	1495.25	2225.25	2795.25	3370.25
23.0862	717.529	1499	2230	2797	3372
23.1067	714.811	1500	2238	2799	3374
23.1272	715.527	1503	2240	2800	3375
23.1477	720	1505	2248	2808	3378
23.1682	725	1510	2250	2810	3380
23.1886	730	1515	2253	2813	3385
23.2091	735	1520	2255	2813	3388
23.2296	738	1525	2258	2814	3390
23.2501	740	1530	2262	2814	3397
23.2706	744	1535	2264	2815	3398
23.2911	746	1537	2265	2815	3398
23.3116	744	1533	2264	2815	3398
23.3321	740	1530	2262	2814	3397
23.3526	738	1528	2255	2814	3390
23.373	735	1525	2253	2813	3385
23.3935	730	1523	2250	2810	3383
23.414	725	1519	2248	2800	3380
23.4345	720	1515	2235.76	2799.76	3379
23.455	715.932	1510	2230	2795	3378
23.4755	713.881	1509	2228	2794	3377
23.496	712.744	1508	2225	2793	3376
23.5164	713.135	1510.25	2229	2792	3375
23.5369	714.818	1511.48	2215	2791	3374
23.5574	715.965	1509.91	2210	2790	3372
23.5779	721.704	1507.93	2200	2790	3370
23.5984	724.413	1499.25	2199.25	2769.25	3369.25
23.6189	713.932	1495.45	2195.45	2765.45	3365.45
23.6394	713.881	1487.79	2187.79	2757.79	3357.79
23.6598	712.744	1488.02	2188.02	2758.02	3358.02
23.6803	713.135	1493.88	2193.88	2763.88	3363.88
23.7008	714.818	1510.28	2210.28	2780.28	3380.28
23.7213	715.965	1514.73	2214.73	2784.73	3384.73
23.7418	721.704	1500.36	2200.36	2770.36	3370.36
23.7623	724.413	1488.93	2188.93	2758.93	3358.93
23.7828	725.364	1487.25	2187.25	2757.25	3357.25
23.8033	725.8	1497.31	2197.31	2767.31	3367.31
23.8238	729.124	1498.11	2198.11	2768.11	3368.11
23.8442	729.061	1504.16	2204.16	2774.16	3374.16
23.8647	729.249	1509.36	2209.36	2779.36	3379.36
23.8852	731.984	1511.16	2211.16	2781.16	3381.16
23.9057	729.709	1498.16	2198.16	2768.16	3368.16
23.9262	731.023	1497.53	2197.53	2767.53	3367.53
23.9467	731.063	1499.11	2199.11	2769.11	3369.11
23.9672	730.464	1500.79	2200.79	2770.79	3370.79
23.9876	727.893	1501.93	2201.93	2771.93	3371.93
24.0081	726.557	1511.99	2211.99	2781.99	3381.99
24.0286	728.082	1509.82	2209.82	2779.82	3379.82
24.0491	726.275	1513.88	2213.88	2783.88	3383.88
24.0696	725.529	1511.79	2211.79	2781.79	3381.79
24.0901	730.403	1512.42	2212.42	2782.42	3382.42
24.1106	730.298	1505.53	2205.53	2775.53	3375.53
24.131	732.956	1506.31	2206.31	2776.31	3376.31
24.1515	731.991	1503.42	2203.42	2773.42	3373.42
24.172	734.375	1508.85	2208.85	2778.85	3378.85
24.1925	737.054	1512.93	2212.93	2782.93	3382.93
24.213	736.462	1513.25	2213.25	2783.25	3383.25
24.2335	734.669	1512.65	2212.65	2782.65	3382.65
24.254	732.263	1509.79	2209.79	2779.79	3379.79
24.2745	732.289	1508.33	2208.33	2778.33	3378.33
24.295	732.38	1507.08	2207.08	2777.08	3377.08
24.3154	729.858	1504.56	2204.56	2774.56	3374.56
24.3359	727.723	1501.76	2201.76	2771.76	3371.76
24.3564	729	1501.22	2201.22	2771.22	3371.22
24.3769	729.154	1502.62	2202.62	2772.62	3372.62
24.3974	730.305	1498.96	2198.96	2768.96	3368.96
24.4179	729.676	1504.53	2204.53	2774.53	3374.53
24.4383	725.902	1505.08	2205.08	2775.08	3375.08
24.4588	723.089	1506.51	2206.51	2776.51	3376.51
24.4793	724.797	1505.51	2205.51	2775.51	3375.51
24.4998	728.487	1510.76	2210.76	2780.76	3380.76
24.5203	732.496	1508.88	2208.88	2778.88	3378.88
24.5408	734.252	1505.65	2205.65	2775.65	3375.65
24.5613	737.879	1508.28	2208.28	2778.28	3378.28
24.5818	737.951	1512.02	2212.02	2782.02	3382.02
24.6023	740.932	1511.42	2211.42	2781.42	3381.42
24.6227	716.741	1508.85	2208.85	2778.85	3378.85
24.6432	722.897	1513.08	2213.08	2783.08	3383.08
24.6637	724.504	1518.65	2218.65	2788.65	3388.65
24.6842	730.07	1519.96	2219.96	2789.96	3389.96
24.7047	733.324	1523.31	2223.31	2793.31	3393.31
24.7252	733.534	1526.96	2226.96	2796.96	3396.96
24.7457	727.543	1525.62	2225.62	2795.62	3395.62
24.7661	721.121	1518.33	2218.33	2788.33	3388.33
24.7866	713.634	1515.08	2215.08	2785.08	3385.08
24.8071	708	1515.39	2215.39	2785.39	3385.39
24.8276	708.186	1518.73	2218.73	2788.73	3388.73
24.8481	712.914	1511.85	2211.85	2781.85	3381.85
24.8686	710.287	1518.99	2218.99	2788.99	3388.99
24.8891	716.797	1515.91	2215.91	2785.91	3385.91
24.9095	718.96	1518.13	2218.13	2788.13	3388.13
24.93	719.063	1517.28	2217.28	2787.28	3387.28
24.9505	719.534	1523.93	2223.93	2793.93	3393.93
24.971	718.322	1513.11	2213.11	2783.11	3383.11
24.9915	718.716	1504.19	2204.19	2774.19	3374.19
25.012	721.366	1504.59	2204.59	2774.59	3374.59
25.0325	726.66	1505.82	2205.82	2775.82	3375.82
25.053	729.061	1512.79	2212.79	2782.79	3382.79
25.0735	727	1519.91	2219.91	2789.91	3389.91
25.0939	726.471	1521.96	2221.96	2791.96	3391.96
25.1144	720.52	1517.62	2217.62	2787.62	3387.62
25.1349	712.965	1519.82	2219.82	2789.82	3389.82
25.1554	708.182	1517.36	2217.36	2787.36	3387.36
25.1759	706.699	1518.33	2218.33	2788.33	3388.33
25.1964	708.38	1514.53	2214.53	2784.53	3384.53
25.2169	711.182	1514.93	2214.93	2784.93	3384.93
25.2373	715.674	1511.62	2211.62	2781.62	3381.62
25.2578	717.855	1516.22	2216.22	2786.22	3386.22
25.2783	719.788	1514.45	2214.45	2784.45	3384.45
25.2988	719.207	1514.62	2214.62	2784.62	3384.62
25.3193	717.31	1515.11	2215.11	2785.11	3385.11
25.3398	714.45	1517.79	2217.79	2787.79	3387.79
25.3603	715.086	1525.31	2225.31	2795.31	3395.31
25.3807	716.1	1523.56	2223.56	2793.56	3393.56
25.4012	714.569	1522.19	2222.19	2792.19	3392.19
25.4217	713.142	1516.45	2216.45	2786.45	3386.45
25.4422	713.755	1514.91	2214.91	2784.91	3384.91
25.4627	711.555	1511.96	2211.96	2781.96	3381.96
25.4832	712.683	1517.31	2217.31	2787.31	3387.31
25.5037	711.051	1523.42	2223.42	2793.42	3393.42
25.5242	713.07	1526.36	2226.36	2796.36	3396.36
25.5446	713.576	1526.42	2226.42	2796.42	3396.42
25.5651	713.441	1528.36	2228.36	2798.36	3398.36
25.5856	714.727	1525.91	2225.91	2795.91	3395.91
25.6061	716.578	1526.79	2226.79	2796.79	3396.79
25.6266	717.888	1515.73	2215.73	2785.73	3385.73
25.6471	720.331	1507.22	2207.22	2777.22	3377.22
25.6676	719.016	1511.51	2211.51	2781.51	3381.51
25.6881	720.765	1514.79	2214.79	2784.79	3384.79
25.7085	720.296	1520.88	2220.88	2790.88	3390.88
25.729	719.816	1523.76	2223.76	2793.76	3393.76
25.7495	714.294	1525.73	2225.73	2795.73	3395.73
25.77	712.333	1514.59	2214.59	2784.59	3384.59
25.7905	710.702	1512.51	2212.51	2782.51	3382.51
25.811	710.802	1523.71	2223.71	2793.71	3393.71
25.8315	714.1	1529.31	2229.31	2799.31	3399.31
25.8519	715.172	1530.59	2230.59	2800.59	3400.59
25.8724	718.496	1525.65	2225.65	2795.65	3395.65
25.8929	721.233	1528.51	2228.51	2798.51	3398.51
25.9134	724.063	1533.53	2233.53	2803.53	3403.53
25.9339	726.455	1540.73	2240.73	2810.73	3410.73
25.9544	728.028	1546.19	2246.19	2816.19	3416.19
25.9749	725.364	1542.36	2242.36	2812.36	3412.36
25.9953	718.909	1545.59	2245.59	2815.59	3415.59
26.0158	724.282	1515.76	2215.76	2785.76	3385.76
26.0363	744.667	1521.45	2221.45	2791.45	3391.45
26.0568	754.2	1537.48	2237.48	2807.48	3407.48
26.0773	764.504	1541.96	2241.96	2811.96	3411.96
26.0978	774.469	1551.39	2251.39	2821.39	3421.39
26.1183	784.089	1564.36	2264.36	2834.36	3434.36
26.1388	794.841	1574.62	2274.62	2844.62	3444.62
26.1593	804.991	1582.31	2282.31	2852.31	3452.31
26.1797	814.597	1612.71	2304.71	2874.71	3474.71
26.2002	1540.26	2353.08	3073.08	3643.08	4243.08
26.2207	814.401	1611.99	2301.99	2871.99	3471.99
26.2412	806.524	1582.93	2282.93	2852.93	3452.93
26.2617	792.121	1575.02	2275.02	2845.02	3445.02
26.2822	782.282	1560.33	2260.33	2830.33	3430.33
26.3027	772.324	1556.53	2256.53	2826.53	3426.53
26.3231	768.767	1547.22	2247.22	2817.22	3417.22
26.3436	756.501	1536.76	2236.76	2806.76	3406.76
26.3641	746.284	1523.31	2223.31	2793.31	3393.31
26.3846	736.457	1515.93	2215.93	2785.93	3385.93
26.4051	725.394	1507.31	2207.31	2777.31	3377.31
26.4256	705.862	1510.51	2210.51	2780.51	3380.51
26.4461	704.168	1516.88	2216.88	2786.88	3386.88
26.4666	704.156	1526.13	2226.13	2796.13	3396.13
26.487	709.028	1528.91	2228.91	2798.91	3398.91
26.5075	712.753	1523.65	2223.65	2793.65	3393.65
26.528	718.429	1517.28	2217.28	2787.28	3387.28
26.5485	718.145	1515.22	2215.22	2785.22	3385.22
26.569	719.063	1514.13	2214.13	2784.13	3384.13
26.5895	719.305	1521.05	2221.05	2791.05	3391.05
26.61	719.023	1528.56	2228.56	2798.56	3398.56
26.6304	724.499	1525.19	2225.19	2795.19	3395.19
26.6509	725.016	1516.85	2216.85	2786.85	3386.85
26.6714	720.807	1515.76	2215.76	2785.76	3385.76
26.6919	718.091	1524.28	2224.28	2794.28	3394.28
26.7124	715.634	1526.71	2226.71	2796.71	3396.71
26.7329	713.921	1524.19	2224.19	2794.19	3394.19
26.7534	710.385	1520.73	2220.73	2790.73	3390.73
26.7739	712.186	1522.96	2222.96	2792.96	3392.96
26.7943	714.275	1529.48	2229.48	2799.48	3399.48
26.8148	721.1	1525.79	2225.79	2795.79	3395.79
26.8353	726.478	1521.53	2221.53	2791.53	3391.53
26.8558	727.168	1520.73	2220.73	2790.73	3390.73
26.8763	718.312	1520.36	2220.36	2790.36	3390.36
26.8968	713.037	1513.59	2213.59	2783.59	3383.59
26.9173	710.848	1517.42	2217.42	2787.42	3387.42
26.9378	711.17	1530.51	2230.51	2800.51	3400.51
26.9582	711.944	1529.31	2229.31	2799.31	3399.31
26.9787	712.776	1523.59	2223.59	2793.59	3393.59
26.9992	709.378	1520.93	2220.93	2790.93	3390.93
27.0197	713.741	1522.59	2222.59	2792.59	3392.59
27.0402	714.555	1522.93	2222.93	2792.93	3392.93
27.0607	715.014	1526.93	2226.93	2796.93	3396.93
27.0812	711.562	1521.19	2221.19	2791.19	3391.19
27.1016	717.8	1519.39	2219.39	2789.39	3389.39
27.1221	725.545	1524.65	2224.65	2794.65	3394.65
27.1426	731.65	1532.71	2232.71	2802.71	3402.71
27.1631	736.152	1524.48	2224.48	2794.48	3394.48
27.1836	736.082	1522.22	2222.22	2792.22	3392.22
27.2041	730.382	1525.28	2225.28	2795.28	3395.28
27.2246	731.252	1533.22	2233.22	2803.22	3403.22
27.245	726.737	1520.22	2220.22	2790.22	3390.22
27.2655	726.231	1516.65	2216.65	2786.65	3386.65
27.286	726.678	1516.65	2216.65	2786.65	3386.65
27.3065	730.403	1520.65	2220.65	2790.65	3390.65
27.327	729.601	1524.93	2224.93	2794.93	3394.93
27.3475	710.021	1524.02	2224.02	2794.02	3394.02
27.368	708.189	1521.51	2221.51	2791.51	3391.51
27.3885	707.883	1517.85	2217.85	2787.85	3387.85
27.409	705.147	1517.56	2217.56	2787.56	3387.56
27.4294	707.406	1522.11	2222.11	2792.11	3392.11
27.4499	708.59	1519.56	2219.56	2789.56	3389.56
27.4704	708.347	1515.19	2215.19	2785.19	3385.19
27.4909	708.844	1511.91	2211.91	2781.91	3381.91
27.5114	705.147	1517.56	2217.56	2787.56	3387.56
27.5319	707.406	1522.11	2222.11	2792.11	3392.11
27.5524	708.59	1519.56	2219.56	2789.56	3389.56
27.5728	708.347	1515.19	2215.19	2785.19	3385.19
27.5933	705.147	1517.56	2217.56	2787.56	3387.56
27.6138	707.406	1522.11	2222.11	2792.11	3392.11
27.6343	708.59	1519.56	2219.56	2789.56	3389.56
27.6548	708.347	1515.19	2215.19	2785.19	3385.19
27.6753	705.147	1517.56	2217.56	2787.56	3387.56
27.6958	707.406	1522.11	2222.11	2792.11	3392.11
27.7162	708.59	1519.56	2219.56	2789.56	3389.56
27.7367	708.347	1515.19	2215.19	2785.19	3385.19
27.7572	705.147	1517.56	2217.56	2787.56	3387.56
27.7777	707.406	1522.11	2222.11	2792.11	3392.11
27.7982	708.59	1519.56	2219.56	2789.56	3389.56
27.8187	708.347	1515.19	2215.19	2785.19	3385.19
27.8392	705.147	1517.56	2217.56	2787.56	3387.56
27.8597	707.406	1522.11	2222.11	2792.11	3392.11
27.8802	708.59	1519.56	2219.56	2789.56	3389.56
27.9006	708.347	1515.19	2215.19	2785.19	3385.19
27.9211	719.284	1515.08	2215.08	2785.08	3385.08
27.9416	719.72	1515.56	2215.56	2785.56	3385.56
27.9621	717.529	1499	2230	2797	3372
27.9826	714.811	1500	2238	2799	3374
28.0031	715.527	1503	2240	2800	3375
28.0236	720	1505	2248	2808	3378
28.044	725	1510	2250	2810	3380
28.0645	730	1515	2253	2813	3385
28.085	735	1520	2255	2813	3388
28.1055	738	1525	2258	2814	3390
28.126	738	1530	2262	2814	3397
28.1465	739	1535	2264	2815	3398
28.167	740	1537	2265	2815	3398
28.1874	739	1533	2264	2815	3398
28.2079	738	1530	2262	2814	3397
28.2284	738	1528	2255	2814	3390
28.2489	735	1525	2253	2813	3385
28.2694	730	1523	2250	2810	3383
28.2899	725	1519	2248	2800	3380
28.3104	720	1515	2235.76	2799.76	3379
28.3309	715.932	1510	2230	2795	3378
28.3514	710.021	1524.02	2224.02	2794.02	3394.02
28.3718	708.189	1521.51	2221.51	2791.51	3391.51
28.3923	707.883	1517.85	2217.85	2787.85	3387.85
28.4128	705.147	1517.56	2217.56	2787.56	3387.56
28.4333	707.406	1522.11	2222.11	2792.11	3392.11
28.4538	708.59	1519.56	2219.56	2789.56	3389.56
28.4743	708.347	1515.19	2215.19	2785.19	3385.19
28.4947	708.844	1511.91	2211.91	2781.91	3381.91
28.5152	710.021	1524.02	2224.02	2794.02	3394.02
28.5357	708.189	1521.51	2221.51	2791.51	3391.51
28.5562	707.883	1517.85	2217.85	2787.85	3387.85
28.5767	705.147	1517.56	2217.56	2787.56	3387.56
28.5972	707.406	1522.11	2222.11	2792.11	3392.11
28.6177	708.59	1519.56	2219.56	2789.56	3389.56
28.6382	708.347	1515.19	2215.19	2785.19	3385.19
28.6587	708.844	1511.91	2211.91	2781.91	3381.91
28.6791	707.883	1517.85	2217.85	2787.85	3387.85
28.6996	705.147	1517.56	2217.56	2787.56	3387.56
28.7201	707.406	1522.11	2222.11	2792.11	3392.11
28.7406	708.59	1519.56	2219.56	2789.56	3389.56
28.7611	708.347	1515.19	2215.19	2785.19	3385.19
28.7816	708.844	1511.91	2211.91	2781.91	3381.91
28.8021	710.723	1513.05	2213.05	2783.05	3383.05
28.8225	713.266	1514.59	2214.59	2784.59	3384.59
28.843	713.161	1513.28	2213.28	2783.28	3383.28
28.8635	714.925	1511.33	2211.33	2781.33	3381.33
28.884	716.191	1511.65	2211.65	2781.65	3381.65
28.9045	712.702	1516.48	2216.48	2786.48	3386.48
28.925	714.021	1515.53	2215.53	2785.53	3385.53
28.9455	715.326	1519.28	2219.28	2789.28	3389.28
28.9659	710.375	1521.19	2221.19	2791.19	3391.19
28.9864	708.382	1521.25	2221.25	2791.25	3391.25
29.0069	712.69	1514.99	2214.99	2784.99	3384.99
29.0274	715.545	1515.65	2215.65	2785.65	3385.65
29.0479	719.009	1506.05	2206.05	2776.05	3376.05
29.0684	718.443	1507.68	2207.68	2777.68	3377.68
29.0889	719.611	1505.68	2205.68	2775.68	3375.68
29.1094	719.662	1515.39	2215.39	2785.39	3385.39
29.1299	719.676	1521.56	2221.56	2791.56	3391.56
29.1503	718.413	1526.11	2226.11	2796.11	3396.11
29.1708	713.329	1517.88	2217.88	2787.88	3387.88
29.1913	714.65	1516.48	2216.48	2786.48	3386.48
29.2118	717.72	1512.62	2212.62	2782.62	3382.62
29.2323	719.156	1517.91	2217.91	2787.91	3387.91
29.2528	718.114	1521.93	2221.93	2791.93	3391.93
29.2733	716.548	1522.62	2222.62	2792.62	3392.62
29.2937	718.939	1508.28	2208.28	2778.28	3378.28
29.3142	717.529	1511.19	2211.19	2781.19	3381.19
29.3347	714.811	1518.82	2218.82	2788.82	3388.82
29.3552	713.527	1520.79	2220.79	2790.79	3390.79
29.3757	712.466	1515.88	2215.88	2785.88	3385.88
29.3962	713.49	1515.79	2215.79	2785.79	3385.79
29.4167	710.464	1513.59	2213.59	2783.59	3383.59
29.4371	714.669	1513.13	2213.13	2783.13	3383.13
29.4576	715.364	1517.82	2217.82	2787.82	3387.82
29.4781	717.814	1527.28	2227.28	2797.28	3397.28
29.4986	722.655	1521.88	2215.65	2785.65	3385.65
29.5191	727.203	1519.11	2206.05	2776.05	3376.05
29.5396	731.543	1520.08	2207.68	2777.68	3377.68
29.5601	731.683	1527.73	2205.68	2775.68	3375.68
29.5806	730.685	1515.36	2215.39	2785.39	3385.39
29.601	731.874	1514.05	2221.56	2791.56	3391.56
29.6215	730.443	1514.88	2226.11	2796.11	3396.11
29.642	731.41	1527.85	2217.88	2787.88	3387.88
29.6625	728.634	1518.71	2216.48	2786.48	3386.48
29.683	717.627	1487.96	2212.62	2782.62	3382.62
29.7035	716.205	1503.02	2217.91	2787.91	3387.91
29.724	724.282	1515.76	2221.93	2791.93	3391.93
29.7445	744.667	1521.45	2222.62	2792.62	3392.62
29.7649	754.2	1537.48	2215.65	2785.65	3385.65
29.7854	764.504	1541.96	2206.05	2776.05	3376.05
29.8059	774.469	1551.39	2207.68	2777.68	3377.68
29.8264	784.089	1604.36	2305.68	2805.68	3375.68
29.8469	794.841	1654.62	2335.39	2835.39	3385.39
29.8674	804.991	1675.31	2371.56	2851.56	3401.56
29.8879	810.597	1695.71	2396.11	2876.11	3436.11
29.9083	824.261	1700.08	2417.88	2900.88	3460.88
29.9288	810.401	1695.71	2396.48	2876.48	3436.48
29.9493	806.524	1672.93	2372.62	2852.62	3402.62
29.9698	792.121	1655.02	2337.91	2837.91	3387.91
29.9903	782.282	1600.33	2301.93	2791.93	3391.93
30.0108	772.324	1556.53	2222.62	2792.62	3392.62
30.0313	768.767	1547.22	2208.28	2778.28	3378.28
30.0517	756.501	1536.76	2211.19	2781.19	3381.19
30.0722	746.284	1523.31	2218.82	2788.82	3388.82
30.0927	736.457	1515.93	2220.79	2790.79	3390.79
30.1132	725.394	1507.31	2207.31	2777.31	3377.31
30.1337	718.354	1497.71	2197.71	2767.71	3367.71
30.1542	715.823	1503.16	2203.16	2773.16	3373.16
30.1747	714.935	1503.45	2203.45	2773.45	3373.45
30.1952	718.427	1495.62	2195.62	2765.62	3365.62
30.2157	720.056	1514.65	2214.65	2784.65	3384.65
30.2361	718.131	1517.42	2217.42	2787.42	3387.42
30.2566	722.24	1520.91	2220.91	2790.91	3390.91
30.2771	721.254	1520.93	2220.93	2790.93	3390.93
30.2976	721.883	1517.91	2217.91	2787.91	3387.91
30.3181	726.991	1520.05	2220.05	2790.05	3390.05
30.3386	730.599	1515.73	2215.73	2785.73	3385.73
30.3591	735.9	1516.56	2216.56	2786.56	3386.56
30.3795	737.45	1511.51	2211.51	2781.51	3381.51
30.4	738.319	1509.96	2209.96	2779.96	3379.96
30.4205	735.902	1519.56	2219.56	2789.56	3389.56
30.441	736.154	1523.85	2223.85	2793.85	3393.85
30.4615	734.683	1521.53	2221.53	2791.53	3391.53
30.482	730.301	1516.13	2216.13	2786.13	3386.13
30.5025	727.909	1513.73	2213.73	2783.73	3383.73
30.523	724.923	1494.16	2194.16	2764.16	3364.16
30.5434	723.611	1489.45	2189.45	2759.45	3359.45
30.5639	725.723	1486.88	2186.88	2756.88	3356.88
30.5844	725.788	1485.53	2185.53	2755.53	3355.53
30.6049	732.34	1490.33	2190.33	2760.33	3360.33
30.6254	734.305	1487.05	2187.05	2757.05	3357.05
30.6459	737.653	1489.91	2189.91	2759.91	3359.91
30.6664	738.697	1490.39	2190.39	2760.39	3360.39
30.6868	737.991	1492.73	2192.73	2762.73	3362.73
30.7073	732.65	1485.51	2185.51	2755.51	3355.51
30.7278	724.991	1487.31	2187.31	2757.31	3357.31
30.7483	721.226	1490.45	2190.45	2760.45	3360.45
30.7688	720.305	1490.31	2190.31	2760.31	3360.31
30.7893	716.536	1487.31	2187.31	2757.31	3357.31
30.8098	718.984	1484.56	2184.56	2754.56	3354.56
30.8303	719.198	1488.16	2188.16	2758.16	3358.16
30.8507	720.953	1482.65	2182.65	2752.65	3352.65
30.8712	728.366	1483.51	2183.51	2753.51	3353.51
30.8917	733.685	1481.65	2181.65	2751.65	3351.65
30.9122	737.016	1492.08	2192.08	2762.08	3362.08
30.9327	739.338	1487.73	2187.73	2757.73	3357.73
30.9532	739.228	1482.82	2182.82	2752.82	3352.82
30.9737	737.904	1477.73	2177.73	2747.73	3347.73
30.9942	735.956	1479.08	2179.08	2749.08	3349.08
31.0146	734.774	1480.85	2180.85	2750.85	3350.85
31.0351	733.2	1485.76	2185.76	2755.76	3355.76
31.0556	731.042	1488.96	2188.96	2758.96	3358.96
31.0761	733.156	1490.08	2190.08	2760.08	3360.08
31.0966	731.219	1497.48	2197.48	2767.48	3367.48
31.1171	730.301	1497.05	2197.05	2767.05	3367.05
31.1376	728.214	1485.31	2185.31	2755.31	3355.31
31.158	722.378	1484.45	2184.45	2754.45	3354.45
31.1785	719.594	1489.91	2189.91	2759.91	3359.91
31.199	717.205	1486.76	2186.76	2756.76	3356.76
31.2195	716.734	1484.82	2184.82	2754.82	3354.82
31.24	717.76	1479.96	2179.96	2749.96	3349.96
31.2605	721.117	1479.88	2179.88	2749.88	3349.88
31.281	726.324	1478.02	2178.02	2748.02	3348.02
31.3014	730.452	1482.93	2182.93	2752.93	3352.93
31.3219	735.305	1479.93	2179.93	2749.93	3349.93
31.3424	739.881	1491.13	2191.13	2761.13	3361.13
31.3629	740.268	1491.48	2191.48	2761.48	3361.48
31.3834	744.119	1488.73	2188.73	2758.73	3358.73
31.4039	738.566	1485.88	2185.88	2755.88	3355.88
31.4244	738.823	1492.02	2192.02	2762.02	3362.02
31.4449	737.189	1496.39	2196.39	2766.39	3366.39
31.4654	735.17	1494.56	2194.56	2764.56	3364.56
31.4858	732.189	1485.79	2185.79	2755.79	3355.79
31.5063	730.205	1483.82	2183.82	2753.82	3353.82
31.5268	724.716	1484.96	2184.96	2754.96	3354.96
31.5473	719.629	1493.99	2193.99	2763.99	3363.99
31.5678	719.937	1495.19	2195.19	2765.19	3365.19
31.5883	719.583	1492.85	2192.85	2762.85	3362.85
31.6088	713.48	1485.76	2185.76	2755.76	3355.76
31.6292	712.818	1488.33	2188.33	2758.33	3358.33
31.6497	710.937	1486.36	2186.36	2756.36	3356.36
31.6702	711.233	1489.91	2189.91	2759.91	3359.91
31.6907	710.958	1498.93	2198.93	2768.93	3368.93
31.7112	713.445	1501.05	2201.05	2771.05	3371.05
31.7317	714.848	1483.99	2183.99	2753.99	3353.99
31.7522	717.061	1480.73	2180.73	2750.73	3350.73
31.7726	719.587	1484.85	2184.85	2754.85	3354.85
31.7931	723.27	1493.08	2193.08	2763.08	3363.08
31.8136	723.513	1495.31	2195.31	2765.31	3365.31
31.8341	725.69	1491.36	2191.36	2761.36	3361.36
31.8546	725.406	1490.16	2190.16	2760.16	3360.16
31.8751	726.394	1491.45	2191.45	2761.45	3361.45
31.8956	728.732	1496.82	2196.82	2766.82	3366.82
31.9161	729.371	1493.33	2193.33	2763.33	3363.33
31.9366	713.527	1498.99	2198.99	2768.99	3368.99
31.957	728	1530	2240	2770	3370
31.9775	736	1532	2250	2775	3373
31.998	738	1535	2255	2778	3375
32.0185	740	1538	2258	2780	3378
32.039	741	1540	2260	2785	3380
32.0595	742	1543	2261	2788	3381
32.0799	743	1545	2262	2790	3382
32.1004	745	1548	2263	2793	3383
32.1209	748	1550	2264	2794	3384
32.1414	750	1553	2265	2795	3385
32.1619	753	1555	2268	2799	3388
32.1824	754	1553	2270	2800	3390
32.2029	755	1550	2273	2803	3393
32.2234	755	1552	2275	2805	3395
32.2439	755	1545	2273	2803	3393
32.2643	753	1543	2270	2800	3390
32.2848	743	1541	2268	2799	3388
32.3053	740	1538	2265.76	2795	3385.76
32.3258	738	1535	2260	2790	3380
32.3463	739	1530	2258	2788	3378
32.3668	738	1528	2255	2785	3375
32.3873	713.932	1499.25	2254.08	2780	3370.08
32.4077	708.625	1495.45	2253.76	2775	3365.76
32.4282	708.03	1491.25	2250.51	2774	3360.51
32.4487	712.11	1490.79	2245.79	2773	3355.79
32.4692	713.89	1491.65	2235.25	2772.25	3350.25
32.4897	718.83	1489.31	2222.25	2771.25	3352.25
32.5102	720.301	1499.25	2215.48	2770.48	3355.48
32.5307	713.932	1495.45	2209.91	2770.91	3359.91
32.5511	708.625	1491.25	2207.93	2770.93	3357.93
32.5716	708.03	1490.79	2199.25	2769.25	3369.25
32.5921	712.11	1491.65	2195.45	2765.45	3365.45
32.6126	713.89	1489.31	2191.25	2761.25	3361.25
32.6331	718.83	1490.79	2190.79	2760.79	3360.79
32.6536	720.301	1491.65	2191.65	2761.65	3361.65
32.6741	713.89	1489.31	2189.31	2759.31	3359.31
32.6946	718.83	1491.53	2191.53	2761.53	3361.53
32.715	720.301	1485.99	2185.99	2755.99	3355.99
32.7355	724.93	1484.05	2184.05	2754.05	3354.05
32.756	725.42	1494.48	2194.48	2764.48	3364.48
32.7765	723.921	1501.73	2201.73	2771.73	3371.73
32.797	725.434	1498.05	2198.05	2768.05	3368.05
32.8175	725.121	1489.28	2189.28	2759.28	3359.28
32.838	718.406	1494.39	2194.39	2764.39	3364.39
32.8585	718.841	1492.13	2192.13	2762.13	3362.13
32.8789	717.352	1493.65	2193.65	2763.65	3363.65
32.8994	713.089	1493.19	2193.19	2763.19	3363.19
32.9199	710.079	1495.65	2195.65	2765.65	3365.65
32.9404	710.28	1488.25	2188.25	2758.25	3358.25
32.9609	713.145	1486.11	2186.11	2756.11	3356.11
32.9814	721.21	1487.82	2187.82	2757.82	3357.82
33.0019	724.709	1491.19	2191.19	2761.19	3361.19
33.0224	724.105	1492.88	2192.88	2762.88	3362.88
33.0428	720.413	1487.79	2187.79	2757.79	3357.79
33.0633	721.783	1486.19	2186.19	2756.19	3356.19
33.0838	716.793	1489.76	2189.76	2759.76	3359.76
33.1043	710.991	1494.08	2194.08	2764.08	3364.08
33.1248	710.718	1488.99	2188.99	2758.99	3358.99
33.1453	712.17	1488.51	2188.51	2758.51	3358.51
33.1658	713.988	1488.82	2188.82	2758.82	3358.82
33.1863	719.534	1487.76	2187.76	2757.76	3357.76
33.2067	717.627	1486.56	2186.56	2756.56	3356.56
33.2272	716.205	1491.02	2191.02	2761.02	3361.02
33.2477	714.282	1490.71	2190.71	2760.71	3360.71
33.2682	719.667	1493.33	2193.33	2763.33	3363.33
33.2887	718.2	1490.51	2190.51	2760.51	3360.51
33.3092	721.504	1491.65	2191.65	2761.65	3361.65
33.3297	726.469	1492.25	2192.25	2762.25	3362.25
33.3501	731.089	1494.73	2194.73	2764.73	3364.73
33.3706	728.841	1493.76	2193.76	2763.76	3363.76
33.3911	730.991	1495.62	2195.62	2765.62	3365.62
33.4116	728.597	1492.71	2192.71	2762.71	3362.71
33.4321	724.261	1488.16	2188.16	2758.16	3358.16
33.4526	723.401	1487.11	2187.11	2757.11	3357.11
33.4731	726.524	1491.16	2191.16	2761.16	3361.16
33.4935	722.121	1495.05	2195.05	2765.05	3365.05
33.514	722.282	1492.59	2192.59	2762.59	3362.59
33.5345	722.324	1495.19	2195.19	2765.19	3365.19
33.555	718.767	1499.39	2199.39	2769.39	3369.39
33.5755	716.501	1499.33	2199.33	2769.33	3369.33
33.596	716.284	1493.53	2193.53	2763.53	3363.53
33.6165	716.457	1492.62	2192.62	2762.62	3362.62
33.637	715.394	1496.31	2196.31	2766.31	3366.31
33.6574	718.354	1497.33	2197.33	2767.33	3367.33
33.6779	715.823	1497.02	2197.02	2767.02	3367.02
33.6984	714.935	1492.16	2192.16	2762.16	3362.16
33.7189	718.427	1487.96	2187.96	2757.96	3357.96
33.7394	720.249	1493.02	2193.02	2763.02	3363.02
33.7599	723.937	1495.76	2195.76	2765.76	3365.76
33.7804	726.266	1491.45	2191.45	2761.45	3361.45
33.8008	727.019	1487.48	2187.48	2757.48	3357.48
33.8213	725.657	1491.96	2191.96	2761.96	3361.96
33.8418	723.226	1491.39	2191.39	2761.39	3361.39
33.8623	718.555	1494.36	2194.36	2764.36	3364.36
33.8828	713.469	1494.62	2194.62	2764.62	3364.62
33.9033	712.263	1492.31	2192.31	2762.31	3362.31
33.9238	714.746	1494.71	2194.71	2764.71	3364.71
33.9443	716.536	1503.08	2203.08	2773.08	3373.08
33.9648	722.07	1501.99	2201.99	2771.99	3371.99
33.9852	720.69	1502.93	2202.93	2772.93	3372.93
34.0057	716.457	1505.02	2205.02	2775.02	3375.02
34.0262	712.646	1500.33	2200.33	2770.33	3370.33
34.0467	711.774	1486.53	2186.53	2756.53	3356.53
34.0672	708.963	1487.22	2187.22	2757.22	3357.22
34.0877	710.914	1486.76	2186.76	2756.76	3356.76
34.1082	712.928	1493.31	2193.31	2763.31	3363.31
34.1286	716.054	1495.93	2195.93	2765.93	3365.93
34.1491	721.641	1497.31	2197.31	2767.31	3367.31
34.1696	727.138	1497.71	2197.71	2767.71	3367.71
34.1901	725.576	1503.16	2203.16	2773.16	3373.16
34.2106	723.051	1503.45	2203.45	2773.45	3373.45
34.2311	721.692	1495.62	2195.62	2765.62	3365.62
34.2516	721.38	1490.93	2190.93	2760.93	3360.93
34.2721	717.648	1492.62	2192.62	2762.62	3362.62
34.2925	715.469	1502.33	2202.33	2772.33	3372.33
34.313	714.184	1500.76	2200.76	2770.76	3370.76
34.3335	709.942	1504.33	2204.33	2774.33	3374.33
34.354	713.326	1501.79	2201.79	2771.79	3371.79
34.3745	715.797	1507.56	2207.56	2777.56	3377.56
34.395	716.951	1502.02	2202.02	2772.02	3372.02
34.4155	718.282	1503.16	2203.16	2773.16	3373.16
34.4359	718.594	1498.02	2198.02	2768.02	3368.02
34.4564	719.876	1494.22	2194.22	2764.22	3364.22
34.4769	721.338	1497.16	2197.16	2767.16	3367.16
34.4974	721.417	1496.22	2196.22	2766.22	3366.22
34.5179	721.403	1496.28	2196.28	2766.28	3366.28
34.5384	716.723	1498.42	2198.42	2768.42	3368.42
34.5589	716.063	1502.39	2202.39	2772.39	3372.39
34.5793	716.389	1503.45	2203.45	2773.45	3373.45
34.5998	715.639	1500.36	2200.36	2770.36	3370.36
34.6203	716.741	1498.33	2198.33	2768.33	3368.33
34.6408	722.897	1496.65	2196.65	2766.65	3366.65
34.6613	724.504	1503.51	2203.51	2773.51	3373.51
34.6818	730.07	1501.08	2201.08	2771.08	3371.08
34.7023	733.324	1488.93	2188.93	2758.93	3358.93
34.7228	733.534	1482.73	2182.73	2752.73	3352.73
34.7433	727.543	1488.13	2188.13	2758.13	3358.13
34.7637	721.121	1493.11	2193.11	2763.11	3363.11
34.7842	713.634	1490.65	2190.65	2760.65	3360.65
34.8047	708	1492.56	2192.56	2762.56	3362.56
34.8252	708.186	1491.25	2191.25	2761.25	3361.25
34.8457	712.914	1493.05	2193.05	2763.05	3363.05
34.8662	710.287	1488.33	2188.33	2758.33	3358.33
34.8867	716.797	1492.02	2192.02	2762.02	3362.02
34.9071	718.96	1495.11	2195.11	2765.11	3365.11
34.9276	719.063	1498.99	2198.99	2768.99	3368.99
34.9481	719.534	1497.68	2197.68	2767.68	3367.68
34.9686	718.322	1495.88	2195.88	2765.88	3365.88
34.9891	718.716	1492.76	2192.76	2762.76	3362.76
35.0096	721.366	1492.19	2192.19	2762.19	3362.19
35.0301	726.66	1494.25	2194.25	2764.25	3364.25
35.0506	729.061	1498.11	2198.11	2768.11	3368.11
35.071	727	1496.79	2196.79	2766.79	3366.79
35.0915	726.471	1492.51	2192.51	2762.51	3362.51
35.112	720.52	1488.76	2188.76	2758.76	3358.76
35.1325	712.965	1492.08	2192.08	2762.08	3362.08
35.153	708.182	1494.88	2194.88	2764.88	3364.88
35.1735	706.699	1495.45	2195.45	2765.45	3365.45
35.194	708.38	1494.19	2194.19	2764.19	3364.19
35.2144	711.182	1491.11	2191.11	2761.11	3361.11
35.2349	715.674	1488.68	2188.68	2758.68	3358.68
35.2554	717.855	1490.02	2190.02	2760.02	3360.02
35.2759	719.788	1494.68	2194.68	2764.68	3364.68
35.2964	719.207	1495.36	2195.36	2765.36	3365.36
35.3169	717.31	1498.02	2198.02	2768.02	3368.02
35.3374	714.45	1492.88	2192.88	2762.88	3362.88
35.3578	715.086	1494.39	2194.39	2764.39	3364.39
35.3783	716.1	1494.82	2194.82	2764.82	3364.82
35.3988	714.569	1503.53	2203.53	2773.53	3373.53
35.4193	713.142	1504.62	2204.62	2774.62	3374.62
35.4398	713.755	1504.99	2204.99	2774.99	3374.99
35.4603	711.555	1501.88	2201.88	2771.88	3371.88
35.4808	712.683	1505.25	2205.25	2775.25	3375.25
35.5013	711.051	1511.48	2211.48	2781.48	3381.48
35.5217	713.07	1509.91	2209.91	2779.91	3379.91
35.5422	713.576	1507.93	2207.93	2777.93	3377.93
35.5627	713.441	1499.25	2199.25	2769.25	3369.25
35.5832	714.727	1495.45	2195.45	2765.45	3365.45
35.6037	716.578	1487.79	2187.79	2757.79	3357.79
35.6242	717.888	1488.02	2188.02	2758.02	3358.02
35.6447	720.331	1493.88	2193.88	2763.88	3363.88
35.6652	719.016	1510.28	2210.28	2780.28	3380.28
35.6856	720.765	1514.73	2214.73	2784.73	3384.73
35.7061	720.296	1500.36	2200.36	2770.36	3370.36
35.7266	719.816	1488.93	2188.93	2758.93	3358.93
35.7471	714.294	1487.25	2187.25	2757.25	3357.25
35.7676	712.333	1497.31	2197.31	2767.31	3367.31
35.7881	710.702	1498.11	2198.11	2768.11	3368.11
35.8086	710.802	1504.16	2204.16	2774.16	3374.16
35.8291	714.1	1509.36	2209.36	2779.36	3379.36
35.8495	715.172	1511.16	2211.16	2781.16	3381.16
35.87	718.496	1498.16	2198.16	2768.16	3368.16
35.8905	721.233	1497.53	2197.53	2767.53	3367.53
35.911	724.063	1499.11	2199.11	2769.11	3369.11
35.9315	726.455	1500.79	2200.79	2770.79	3370.79
35.952	728.028	1501.93	2201.93	2771.93	3371.93
35.9725	725.364	1511.99	2211.99	2781.99	3381.99
35.993	718.909	1509.82	2209.82	2779.82	3379.82
36.0134	713.902	1513.88	2213.88	2783.88	3383.88
36.0339	708.995	1511.79	2211.79	2781.79	3381.79
36.0544	706.04	1512.42	2212.42	2782.42	3382.42
36.0749	706.685	1505.53	2205.53	2775.53	3375.53
36.0954	707.569	1506.31	2206.31	2776.31	3376.31
36.1159	711.853	1503.42	2203.42	2773.42	3373.42
36.1364	715.89	1508.85	2208.85	2778.85	3378.85
36.1568	715.949	1512.93	2212.93	2782.93	3382.93
36.1773	715.835	1513.25	2213.25	2783.25	3383.25
36.1978	719.037	1512.65	2212.65	2782.65	3382.65
36.2183	715.571	1509.79	2209.79	2779.79	3379.79
36.2388	713.1	1508.33	2208.33	2778.33	3378.33
36.2593	714.455	1507.08	2207.08	2777.08	3377.08
36.2798	717.555	1504.56	2204.56	2774.56	3374.56
36.3002	716.977	1501.76	2201.76	2771.76	3371.76
36.3207	718.688	1501.22	2201.22	2771.22	3371.22
36.3412	714.179	1502.62	2202.62	2772.62	3372.62
36.3617	709.713	1498.96	2198.96	2768.96	3368.96
36.3822	709.59	1504.53	2204.53	2774.53	3374.53
36.4027	707.559	1505.08	2205.08	2775.08	3375.08
36.4232	705.862	1506.51	2206.51	2776.51	3376.51
36.4437	704.168	1505.51	2205.51	2775.51	3375.51
36.4641	704.156	1510.76	2210.76	2780.76	3380.76
36.4846	709.028	1508.88	2208.88	2778.88	3378.88
36.5051	712.753	1505.65	2205.65	2775.65	3375.65
36.5256	718.429	1508.28	2208.28	2778.28	3378.28
36.5461	718.145	1512.02	2212.02	2782.02	3382.02
36.5666	719.063	1511.42	2211.42	2781.42	3381.42
36.5871	719.305	1508.85	2208.85	2778.85	3378.85
36.6076	719.023	1513.08	2213.08	2783.08	3383.08
36.628	724.499	1518.65	2218.65	2788.65	3388.65
36.6485	725.016	1519.96	2219.96	2789.96	3389.96
36.669	720.807	1523.31	2223.31	2793.31	3393.31
36.6895	718.091	1526.96	2226.96	2796.96	3396.96
36.71	715.634	1525.62	2225.62	2795.62	3395.62
36.7305	713.921	1518.33	2218.33	2788.33	3388.33
36.751	710.385	1515.08	2215.08	2785.08	3385.08
36.7715	712.186	1515.39	2215.39	2785.39	3385.39
36.7919	714.275	1518.73	2218.73	2788.73	3388.73
36.8124	721.1	1511.85	2211.85	2781.85	3381.85
36.8329	726.478	1518.99	2218.99	2788.99	3388.99
36.8534	727.168	1515.91	2215.91	2785.91	3385.91
36.8739	718.312	1518.13	2218.13	2788.13	3388.13
36.8944	713.037	1517.28	2217.28	2787.28	3387.28
36.9149	710.848	1523.93	2223.93	2793.93	3393.93
36.9353	711.17	1513.11	2213.11	2783.11	3383.11
36.9558	711.944	1504.19	2204.19	2774.19	3374.19
36.9763	712.776	1504.59	2204.59	2774.59	3374.59
36.9968	709.378	1505.82	2205.82	2775.82	3375.82
37.0173	724.282	1515.76	2215.76	2785.76	3385.76
37.0378	744.667	1521.45	2221.45	2791.45	3391.45
37.0583	754.2	1537.48	2237.48	2807.48	3407.48
37.0787	764.504	1541.96	2241.96	2811.96	3411.96
37.0992	774.469	1551.39	2251.39	2821.39	3421.39
37.1197	784.089	1564.36	2264.36	2834.36	3434.36
37.1402	794.841	1574.62	2274.62	2844.62	3444.62
37.1607	804.991	1582.31	2282.31	2852.31	3452.31
37.1812	814.597	1612.71	2304.71	2874.71	3474.71
37.2017	824.261	1653.08	2373.08	2943.08	3543.08
37.2222	814.401	1611.99	2301.99	2871.99	3471.99
37.2426	806.524	1582.93	2282.93	2852.93	3452.93
37.2631	792.121	1575.02	2275.02	2845.02	3445.02
37.2836	782.282	1560.33	2260.33	2830.33	3430.33
37.3041	772.324	1556.53	2256.53	2826.53	3426.53
37.3246	768.767	1547.22	2247.22	2817.22	3417.22
37.3451	756.501	1536.76	2236.76	2806.76	3406.76
37.3656	746.284	1523.31	2223.31	2793.31	3393.31
37.386	736.457	1515.93	2215.93	2785.93	3385.93
37.4065	725.394	1507.31	2207.31	2777.31	3377.31
37.427	723.058	1511.96	2211.96	2781.96	3381.96
37.4475	718.375	1517.31	2217.31	2787.31	3387.31
37.468	721.58	1523.42	2223.42	2793.42	3393.42
37.4885	725.615	1526.36	2226.36	2796.36	3396.36
37.509	728.231	1526.42	2226.42	2796.42	3396.42
37.5295	730.196	1528.36	2228.36	2798.36	3398.36
37.55	732.455	1525.91	2225.91	2795.91	3395.91
37.5704	730.082	1526.79	2226.79	2796.79	3396.79
37.5909	733.76	1515.73	2215.73	2785.73	3385.73
37.6114	732.445	1507.22	2207.22	2777.22	3377.22
37.6319	730.457	1511.51	2211.51	2781.51	3381.51
37.6524	727.364	1514.79	2214.79	2784.79	3384.79
37.6729	728.723	1520.88	2220.88	2790.88	3390.88
37.6934	728.781	1523.76	2223.76	2793.76	3393.76
37.7138	729.1	1525.73	2225.73	2795.73	3395.73
37.7343	732.005	1514.59	2214.59	2784.59	3384.59
37.7548	729.387	1512.51	2212.51	2782.51	3382.51
37.7753	728.723	1523.71	2223.71	2793.71	3393.71
37.7958	728.061	1529.31	2229.31	2799.31	3399.31
37.8163	727.368	1530.59	2230.59	2800.59	3400.59
37.8368	726.147	1525.65	2225.65	2795.65	3395.65
37.8573	725.844	1528.51	2228.51	2798.51	3398.51
37.8777	724.559	1533.53	2233.53	2803.53	3403.53
37.8982	721.804	1540.73	2240.73	2810.73	3410.73
37.9187	719.284	1546.19	2246.19	2816.19	3416.19
37.9392	719.72	1542.36	2242.36	2812.36	3412.36
37.9597	719.252	1545.59	2245.59	2815.59	3415.59
37.9802	717.214	1547.36	2247.36	2817.36	3417.36
38.0007	711.305	1549.79	2249.79	2819.79	3419.79
38.0211	713.59	1538.85	2238.85	2808.85	3408.85
38.0416	715.895	1534.82	2234.82	2804.82	3404.82
38.0621	717.692	1530.02	2230.02	2800.02	3400.02
38.0826	716.615	1524.05	2224.05	2794.05	3394.05
38.1031	715.392	1513.93	2213.93	2783.93	3383.93
38.1236	715.406	1517.56	2217.56	2787.56	3387.56
38.1441	718.886	1516.96	2216.96	2786.96	3386.96
38.1646	719.911	1521.11	2221.11	2791.11	3391.11
38.185	718.765	1514.05	2214.05	2784.05	3384.05
38.2055	715.855	1528.16	2228.16	2798.16	3398.16
38.226	715.625	1534.25	2234.25	2804.25	3404.25
38.2465	714.571	1531.13	2231.13	2801.13	3401.13
38.267	714.462	1518.93	2218.93	2788.93	3388.93
38.2875	712.848	1521.73	2221.73	2791.73	3391.73
38.308	715.002	1523.91	2223.91	2793.91	3393.91
38.3284	717.916	1521.51	2221.51	2791.51	3391.51
38.3489	719.198	1518.48	2218.48	2788.48	3388.48
38.3694	719.131	1515.25	2215.25	2785.25	3385.25
38.3899	720.918	1510.51	2210.51	2780.51	3380.51
38.4104	719.217	1516.88	2216.88	2786.88	3386.88
38.4309	716.012	1526.13	2226.13	2796.13	3396.13
38.4514	713.429	1528.91	2228.91	2798.91	3398.91
38.4719	711.802	1523.65	2223.65	2793.65	3393.65
38.4923	709.627	1517.28	2217.28	2787.28	3387.28
38.5128	711.681	1515.22	2215.22	2785.22	3385.22
38.5333	709.382	1514.13	2214.13	2784.13	3384.13
38.5538	708.298	1521.05	2221.05	2791.05	3391.05
38.5743	709.662	1528.56	2228.56	2798.56	3398.56
38.5948	710.147	1525.19	2225.19	2795.19	3395.19
38.6153	711.832	1516.85	2216.85	2786.85	3386.85
38.6358	710.021	1515.76	2215.76	2785.76	3385.76
38.6562	708.189	1524.28	2224.28	2794.28	3394.28
38.6767	707.883	1526.71	2226.71	2796.71	3396.71
38.6972	705.147	1524.19	2224.19	2794.19	3394.19
38.7177	707.406	1520.73	2220.73	2790.73	3390.73
38.7382	708.59	1522.96	2222.96	2792.96	3392.96
38.7587	708.347	1529.48	2229.48	2799.48	3399.48
38.7792	708.844	1525.79	2225.79	2795.79	3395.79
38.7996	710.723	1521.53	2221.53	2791.53	3391.53
38.8201	713.266	1520.73	2220.73	2790.73	3390.73
38.8406	713.161	1520.36	2220.36	2790.36	3390.36
38.8611	714.925	1513.59	2213.59	2783.59	3383.59
38.8816	716.191	1517.42	2217.42	2787.42	3387.42
38.9021	712.702	1530.51	2230.51	2800.51	3400.51
38.9226	714.021	1529.31	2229.31	2799.31	3399.31
38.943	715.326	1523.59	2223.59	2793.59	3393.59
38.9635	710.375	1520.93	2220.93	2790.93	3390.93
38.984	708.382	1522.59	2222.59	2792.59	3392.59
39.0045	712.69	1522.93	2222.93	2792.93	3392.93
39.025	715.545	1526.93	2226.93	2796.93	3396.93
39.0455	719.009	1521.19	2221.19	2791.19	3391.19
39.066	718.443	1519.39	2219.39	2789.39	3389.39
39.0865	719.611	1524.65	2224.65	2794.65	3394.65
39.1069	717.627	1487.96	2187.96	2757.96	3357.96
39.1274	716.205	1503.02	2203.02	2773.02	3373.02
39.1479	724.282	1515.76	2215.76	2785.76	3385.76
39.1684	724.282	1515.76	2221.93	2791.93	3391.93
39.1889	744.667	1521.45	2222.62	2792.62	3392.62
39.2094	754.2	1537.48	2215.65	2785.65	3385.65
39.2299	764.504	1541.96	2206.05	2776.05	3376.05
39.2504	774.469	1551.39	2207.68	2777.68	3377.68
39.2708	784.089	1604.36	2305.68	2805.68	3375.68
39.2913	794.841	1654.62	2335.39	2835.39	3385.39
39.3118	804.991	1675.31	2371.56	2851.56	3401.56
39.3323	810.597	1695.71	2396.11	2876.11	3436.11
39.3528	824.261	1750.08	2467.88	2900.88	3460.88
39.3733	810.401	1695.71	2396.48	2876.48	3436.48
39.3938	806.524	1672.93	2372.62	2852.62	3402.62
39.4143	792.121	1655.02	2337.91	2837.91	3387.91
39.4347	782.282	1600.33	2301.93	2791.93	3391.93
39.4552	772.324	1556.53	2222.62	2792.62	3392.62
39.4757	768.767	1547.22	2208.28	2778.28	3378.28
39.4962	756.501	1536.76	2211.19	2781.19	3381.19
39.5167	746.284	1523.31	2218.82	2788.82	3388.82
39.5372	736.457	1515.93	2220.79	2790.79	3390.79
39.5577	725.394	1507.31	2207.31	2777.31	3377.31
39.5782	718.354	1497.71	2197.71	2767.71	3367.71
39.5986	714.935	1503.45	2203.45	2773.45	3373.45
39.6191	718.427	1495.62	2195.62	2765.62	3365.62
39.6396	731.41	1504.99	2204.99	2774.99	3374.99
39.6601	728.634	1508.25	2208.25	2778.25	3378.25
39.6806	727.97	1521.33	2221.33	2791.33	3391.33
39.7011	732.751	1520.65	2220.65	2790.65	3390.65
39.7216	737.538	1515.16	2215.16	2785.16	3385.16
39.742	736.455	1515.65	2215.65	2785.65	3385.65
39.7625	734.364	1521.79	2221.79	2791.79	3391.79
39.783	732.091	1531.02	2231.02	2801.02	3401.02
39.8035	729.86	1536.19	2236.19	2806.19	3406.19
39.824	726.2	1529.25	2229.25	2799.25	3399.25
39.8445	720.639	1522.59	2222.59	2792.59	3392.59
39.865	714.66	1515.25	2215.25	2785.25	3385.25
39.8854	712.147	1515.08	2215.08	2785.08	3385.08
39.9059	712.562	1515.56	2215.56	2785.56	3385.56
39.9264	715.79	1520.11	2220.11	2790.11	3390.11
39.9469	715.911	1518.53	2218.53	2788.53	3388.53
39.9674	716.853	1517.99	2217.99	2787.99	3387.99
39.9879	714.76	1511.25	2211.25	2781.25	3381.25
40.0084	713.932	1514.11	2214.11	2784.11	3384.11
40.0289	713.881	1527.99	2227.99	2797.99	3397.99
40.0493	712.744	1533.65	2233.65	2803.65	3403.65
40.0698	713.135	1527.08	2227.08	2797.08	3397.08
40.0903	714.818	1520.16	2220.16	2790.16	3390.16
40.1108	715.965	1526.62	2226.62	2796.62	3396.62
40.1313	721.704	1520.48	2220.48	2790.48	3390.48
40.1518	724.413	1517.51	2217.51	2787.51	3387.51
40.1723	725.364	1522.56	2222.56	2792.56	3392.56
40.1927	725.8	1523.71	2223.71	2793.71	3393.71
40.2132	729.124	1522.56	2222.56	2792.56	3392.56
40.2337	729.061	1513.62	2213.62	2783.62	3383.62
40.2542	729.249	1516.02	2216.02	2786.02	3386.02
40.2747	731.984	1512.13	2212.13	2782.13	3382.13
40.2952	729.709	1525.79	2225.79	2795.79	3395.79
40.3157	731.023	1528.31	2228.31	2798.31	3398.31
40.3362	731.063	1535.33	2235.33	2805.33	3405.33
40.3567	730.464	1528.93	2228.93	2798.93	3398.93
40.3771	727.893	1524.19	2224.19	2794.19	3394.19
40.3976	726.557	1523.91	2223.91	2793.91	3393.91
40.4181	728.082	1523.76	2223.76	2793.76	3393.76
40.4386	726.275	1523.16	2223.16	2793.16	3393.16
40.4591	725.529	1519.96	2219.96	2789.96	3389.96
40.4796	730.403	1523.45	2223.45	2793.45	3393.45
40.5001	730.298	1521.53	2221.53	2791.53	3391.53
40.5205	732.956	1520.08	2220.08	2790.08	3390.08
40.541	731.991	1522.28	2222.28	2792.28	3392.28
40.5615	734.375	1524.88	2224.88	2794.88	3394.88
40.582	737.054	1527.91	2227.91	2797.91	3397.91
40.6025	736.462	1524.02	2224.02	2794.02	3394.02
40.623	734.669	1521.51	2221.51	2791.51	3391.51
40.6435	732.263	1517.85	2217.85	2787.85	3387.85
40.6639	732.289	1517.56	2217.56	2787.56	3387.56
40.6844	732.38	1522.11	2222.11	2792.11	3392.11
40.7049	729.858	1519.56	2219.56	2789.56	3389.56
40.7254	727.723	1515.19	2215.19	2785.19	3385.19
40.7459	729	1511.91	2211.91	2781.91	3381.91
40.7664	729.154	1513.05	2213.05	2783.05	3383.05
40.7869	725.441	1514.59	2214.59	2784.59	3384.59
40.8074	722.802	1513.28	2213.28	2783.28	3383.28
40.8278	724.007	1511.33	2211.33	2781.33	3381.33
40.8483	724.909	1511.65	2211.65	2781.65	3381.65
40.8688	726.765	1516.48	2216.48	2786.48	3386.48
40.8893	726.839	1515.53	2215.53	2785.53	3385.53
40.9098	725.846	1519.28	2219.28	2789.28	3389.28
40.9303	726.436	1521.19	2221.19	2791.19	3391.19
40.9508	725.485	1521.25	2221.25	2791.25	3391.25
40.9713	720.874	1514.99	2214.99	2784.99	3384.99
40.9917	720.056	1515.65	2215.65	2785.65	3385.65
41.0122	718.131	1506.05	2206.05	2776.05	3376.05
41.0327	722.24	1507.68	2207.68	2777.68	3377.68
41.0532	721.254	1505.68	2205.68	2775.68	3375.68
41.0737	721.883	1515.39	2215.39	2785.39	3385.39
41.0942	726.991	1521.56	2221.56	2791.56	3391.56
41.1147	730.599	1526.11	2226.11	2796.11	3396.11
41.1352	735.9	1517.88	2217.88	2787.88	3387.88
41.1556	737.45	1516.48	2216.48	2786.48	3386.48
41.1761	738.319	1512.62	2212.62	2782.62	3382.62
41.1966	735.902	1517.91	2217.91	2787.91	3387.91
41.2171	736.154	1521.93	2221.93	2791.93	3391.93
41.2376	734.683	1522.62	2222.62	2792.62	3392.62
41.2581	730.301	1508.28	2208.28	2778.28	3378.28
41.2786	727.909	1511.19	2211.19	2781.19	3381.19
41.2991	724.923	1518.82	2218.82	2788.82	3388.82
41.3195	723.611	1520.79	2220.79	2790.79	3390.79
41.34	725.723	1515.88	2215.88	2785.88	3385.88
41.3605	725.788	1515.79	2215.79	2785.79	3385.79
41.381	732.34	1513.59	2213.59	2783.59	3383.59
41.4015	734.305	1513.13	2213.13	2783.13	3383.13
41.422	737.653	1517.82	2217.82	2787.82	3387.82
41.4425	738.697	1527.28	2227.28	2797.28	3397.28
41.4629	737.991	1521.88	2221.88	2791.88	3391.88
41.4834	732.65	1519.11	2219.11	2789.11	3389.11
41.5039	724.991	1520.08	2220.08	2790.08	3390.08
41.5244	721.226	1527.73	2227.73	2797.73	3397.73
41.5449	720.305	1515.36	2215.36	2785.36	3385.36
41.5654	716.536	1514.05	2214.05	2784.05	3384.05
41.5859	718.984	1514.88	2214.88	2784.88	3384.88
41.6063	719.198	1527.85	2227.85	2797.85	3397.85
41.6268	720.953	1518.71	2218.71	2788.71	3388.71
41.6473	728.366	1518.45	2218.45	2788.45	3388.45
41.6678	733.685	1518.73	2218.73	2788.73	3388.73
41.6883	737.016	1525.56	2225.56	2795.56	3395.56
41.7088	739.338	1519.02	2219.02	2789.02	3389.02
41.7293	739.228	1509.53	2209.53	2779.53	3379.53
41.7498	737.904	1510.88	2210.88	2780.88	3380.88
41.7702	735.956	1519.88	2219.88	2789.88	3389.88
41.7907	734.774	1524.59	2224.59	2794.59	3394.59
41.8112	733.2	1514.62	2214.62	2784.62	3384.62
41.8317	731.042	1509.25	2209.25	2779.25	3379.25
41.8522	733.156	1508.76	2208.76	2778.76	3378.76
41.8727	731.219	1514.36	2214.36	2784.36	3384.36
41.8932	730.301	1521.62	2221.62	2791.62	3391.62
41.9136	728.214	1536.39	2236.39	2806.39	3406.39
41.9341	722.378	1534.51	2234.51	2804.51	3404.51
41.9546	719.594	1527.36	2227.36	2797.36	3397.36
41.9751	717.205	1518.39	2218.39	2788.39	3388.39
41.9956	716.734	1519.62	2219.62	2789.62	3389.62
42.0161	717.76	1523.11	2223.11	2793.11	3393.11
42.0366	721.117	1531.05	2231.05	2801.05	3401.05
42.0571	726.324	1524.13	2224.13	2794.13	3394.13
42.0776	730.452	1507.93	2207.93	2777.93	3377.93
42.098	735.305	1502.59	2202.59	2772.59	3372.59
42.1185	739.881	1513.59	2213.59	2783.59	3383.59
42.139	740.268	1521.16	2221.16	2791.16	3391.16
42.1595	744.119	1515.93	2215.93	2785.93	3385.93
42.18	738.566	1514.65	2214.65	2784.65	3384.65
42.2005	738.823	1517.42	2217.42	2787.42	3387.42
42.221	737.189	1520.91	2220.91	2790.91	3390.91
42.2414	735.17	1520.93	2220.93	2790.93	3390.93
42.2619	732.189	1517.91	2217.91	2787.91	3387.91
42.2824	730.205	1520.05	2220.05	2790.05	3390.05
42.3029	724.716	1515.73	2215.73	2785.73	3385.73
42.3234	719.629	1516.56	2216.56	2786.56	3386.56
42.3439	719.937	1511.51	2211.51	2781.51	3381.51
42.3644	719.583	1509.96	2209.96	2779.96	3379.96
42.3849	713.48	1519.56	2219.56	2789.56	3389.56
42.4053	712.818	1523.85	2223.85	2793.85	3393.85
42.4258	710.937	1521.53	2221.53	2791.53	3391.53
42.4463	711.233	1516.13	2216.13	2786.13	3386.13
42.4668	710.958	1513.73	2213.73	2783.73	3383.73
42.4873	713.445	1517.02	2217.02	2787.02	3387.02
42.5078	714.848	1519.68	2219.68	2789.68	3389.68
42.5283	717.061	1528.02	2228.02	2798.02	3398.02
42.5487	719.587	1521.62	2221.62	2791.62	3391.62
42.5692	723.27	1521.73	2221.73	2791.73	3391.73
42.5897	723.513	1517.36	2217.36	2787.36	3387.36
42.6102	725.69	1517.88	2217.88	2787.88	3387.88
42.6307	725.406	1521.48	2221.48	2791.48	3391.48
42.6512	726.394	1518.48	2218.48	2788.48	3388.48
42.6717	728.732	1516.85	2216.85	2786.85	3386.85
42.6921	729.371	1517.91	2217.91	2787.91	3387.91
42.7126	731.816	1519.39	2219.39	2789.39	3389.39
42.7331	730.35	1517.19	2217.19	2787.19	3387.19
42.7536	727.275	1520.68	2220.68	2790.68	3390.68
42.7741	729.865	1524.51	2224.51	2794.51	3394.51
42.7946	729.385	1515.96	2215.96	2785.96	3385.96
42.8151	730.578	1512.39	2212.39	2782.39	3382.39
42.8356	725.984	1511.53	2211.53	2781.53	3381.53
42.8561	725.112	1516.08	2216.08	2786.08	3386.08
42.8765	729.776	1518.73	2218.73	2788.73	3388.73
42.897	729.935	1518.73	2218.73	2788.73	3388.73
42.9175	730.594	1510.82	2210.82	2780.82	3380.82
42.938	727.928	1503.56	2203.56	2773.56	3373.56
42.9585	721.182	1508.02	2208.02	2778.02	3378.02
42.979	721.594	1511.25	2211.25	2781.25	3381.25
42.9995	720.403	1516.42	2216.42	2786.42	3386.42
43.0199	724.282	1515.76	2215.76	2785.76	3385.76
43.0404	744.667	1521.45	2221.45	2791.45	3391.45
43.0609	754.2	1537.48	2237.48	2807.48	3407.48
43.0814	764.504	1541.96	2241.96	2811.96	3411.96
43.1019	774.469	1551.39	2251.39	2821.39	3421.39
43.1224	784.089	1564.36	2264.36	2834.36	3434.36
43.1429	794.841	1574.62	2274.62	2844.62	3444.62
43.1634	804.991	1582.31	2282.31	2852.31	3452.31
43.1838	814.597	1612.71	2344.71	2874.71	3474.71
43.2043	824.261	1653.08	2463.08	2943.08	3553.08
43.2248	814.401	1611.99	2341.99	2871.99	3471.99
43.2453	806.524	1582.93	2282.93	2852.93	3452.93
43.2658	792.121	1575.02	2275.02	2845.02	3445.02
43.2863	782.282	1560.33	2260.33	2830.33	3430.33
43.3068	772.324	1556.53	2256.53	2826.53	3426.53
43.3272	768.767	1547.22	2247.22	2817.22	3417.22
43.3477	756.501	1536.76	2236.76	2806.76	3406.76
43.3682	746.284	1523.31	2223.31	2793.31	3393.31
43.3887	736.457	1515.93	2215.93	2785.93	3385.93
43.4092	725.394	1507.31	2207.31	2777.31	3377.31
43.4297	718.354	1497.71	2197.71	2767.71	3367.71
43.4502	713.89	1515.91	2215.91	2785.91	3385.91
43.4706	718.83	1517.68	2217.68	2787.68	3387.68
43.4911	720.301	1516.19	2216.19	2786.19	3386.19
43.5116	724.93	1511.36	2211.36	2781.36	3381.36
43.5321	725.42	1506.68	2206.68	2776.68	3376.68
43.5526	723.921	1502.62	2202.62	2772.62	3372.62
43.5731	725.434	1506.96	2206.96	2776.96	3376.96
43.5936	725.121	1510.93	2210.93	2780.93	3380.93
43.6141	718.406	1514.56	2214.56	2784.56	3384.56
43.6345	718.841	1515.68	2215.68	2785.68	3385.68
43.655	717.352	1526.71	2226.71	2796.71	3396.71
43.6755	713.089	1523.42	2223.42	2793.42	3393.42
43.696	710.079	1524.79	2224.79	2794.79	3394.79
43.7165	710.28	1529.71	2229.71	2799.71	3399.71
43.737	713.145	1526.25	2226.25	2796.25	3396.25
43.7575	721.21	1519.65	2219.65	2789.65	3389.65
43.7779	724.709	1534.25	2234.25	2804.25	3404.25
43.7984	724.105	1539.62	2239.62	2809.62	3409.62
43.8189	720.413	1539.11	2239.11	2809.11	3409.11
43.8394	721.783	1538.56	2238.56	2808.56	3408.56
43.8599	716.793	1547.08	2247.08	2817.08	3417.08
43.8804	710.991	1532.16	2232.16	2802.16	3402.16
43.9009	710.718	1527.73	2227.73	2797.73	3397.73
43.9214	712.17	1527.65	2227.65	2797.65	3397.65
43.9419	713.988	1533.53	2233.53	2803.53	3403.53
43.9623	719.534	1521.88	2221.88	2791.88	3391.88
43.9828	717.627	1517.31	2217.31	2787.31	3387.31
44.0033	716.205	1514.33	2214.33	2784.33	3384.33
44.0238	714.282	1518.82	2218.82	2788.82	3388.82
44.0443	719.667	1515.42	2215.42	2785.42	3385.42
44.0648	718.2	1511.56	2211.56	2781.56	3381.56
44.0853	721.504	1506.22	2206.22	2776.22	3376.22
44.1057	726.469	1505.31	2205.31	2775.31	3375.31
44.1262	731.089	1509.93	2209.93	2779.93	3379.93
44.1467	728.841	1511.39	2211.39	2781.39	3381.39
44.1672	730.991	1512.88	2212.88	2782.88	3382.88
44.1877	728.597	1509.79	2209.79	2779.79	3379.79
44.2082	724.261	1500.25	2200.25	2770.25	3370.25
44.2287	723.401	1500.65	2200.65	2770.65	3370.65
44.2492	726.524	1516.56	2216.56	2786.56	3386.56
44.2696	722.121	1517.42	2217.42	2787.42	3387.42
44.2901	722.282	1508.82	2208.82	2778.82	3378.82
44.3106	722.324	1493.59	2193.59	2763.59	3363.59
44.3311	718.767	1502.93	2202.93	2772.93	3372.93
44.3516	716.501	1510.39	2210.39	2780.39	3380.39
44.3721	716.284	1517.99	2217.99	2787.99	3387.99
44.3926	716.457	1507.85	2207.85	2777.85	3377.85
44.413	715.394	1505.73	2205.73	2775.73	3375.73
44.4335	718.354	1499.59	2199.59	2769.59	3369.59
44.454	715.823	1500.79	2200.79	2770.79	3370.79
44.4745	714.935	1505.71	2205.71	2775.71	3375.71
44.495	718.427	1507.99	2207.99	2777.99	3377.99
44.5155	720.249	1501.91	2201.91	2771.91	3371.91
44.536	723.937	1499.22	2199.22	2769.22	3369.22
44.5565	726.266	1507.33	2207.33	2777.33	3377.33
44.5769	727.019	1505.19	2205.19	2775.19	3375.19
44.5974	725.657	1499.25	2199.25	2769.25	3369.25
44.6179	723.226	1495.65	2195.65	2765.65	3365.65
44.6384	718.555	1502.45	2202.45	2772.45	3372.45
44.6589	713.469	1506.42	2206.42	2776.42	3376.42
44.6794	712.263	1502.79	2202.79	2772.79	3372.79
44.6999	714.746	1501.93	2201.93	2771.93	3371.93
44.7204	716.536	1499.93	2199.93	2769.93	3369.93
44.7408	722.07	1492.71	2192.71	2762.71	3362.71
44.7613	720.69	1494.16	2194.16	2764.16	3364.16
44.7818	716.457	1489.45	2189.45	2759.45	3359.45
44.8023	712.646	1486.88	2186.88	2756.88	3356.88
44.8228	711.774	1485.53	2185.53	2755.53	3355.53
44.8433	708.963	1490.33	2190.33	2760.33	3360.33
44.8638	710.914	1487.05	2187.05	2757.05	3357.05
44.8843	712.928	1489.91	2189.91	2759.91	3359.91
44.9047	716.054	1490.39	2190.39	2760.39	3360.39
44.9252	721.641	1492.73	2192.73	2762.73	3362.73
44.9457	727.138	1485.51	2185.51	2755.51	3355.51
44.9662	725.576	1487.31	2187.31	2757.31	3357.31
44.9867	723.051	1490.45	2190.45	2760.45	3360.45
45.0072	721.692	1490.31	2190.31	2760.31	3360.31
45.0277	721.38	1487.31	2187.31	2757.31	3357.31
45.0481	717.648	1484.56	2184.56	2754.56	3354.56
45.0686	715.469	1488.16	2188.16	2758.16	3358.16
45.0891	714.184	1482.65	2182.65	2752.65	3352.65
45.1096	709.942	1483.51	2183.51	2753.51	3353.51
45.1301	713.326	1481.65	2181.65	2751.65	3351.65
45.1506	715.797	1492.08	2192.08	2762.08	3362.08
45.1711	716.951	1487.73	2187.73	2757.73	3357.73
45.1915	718.282	1482.82	2182.82	2752.82	3352.82
45.212	718.594	1477.73	2177.73	2747.73	3347.73
45.2325	719.876	1479.08	2179.08	2749.08	3349.08
45.253	721.338	1480.85	2180.85	2750.85	3350.85
45.2735	721.417	1485.76	2185.76	2755.76	3355.76
45.294	721.403	1488.96	2188.96	2758.96	3358.96
45.3145	716.723	1490.08	2190.08	2760.08	3360.08
45.335	716.063	1497.48	2197.48	2767.48	3367.48
45.3554	716.389	1497.05	2197.05	2767.05	3367.05
45.3759	715.639	1485.31	2185.31	2755.31	3355.31
45.3964	716.741	1484.45	2184.45	2754.45	3354.45
45.4169	722.897	1489.91	2189.91	2759.91	3359.91
45.4374	724.504	1486.76	2186.76	2756.76	3356.76
45.4579	730.07	1484.82	2184.82	2754.82	3354.82
45.4784	733.324	1479.96	2179.96	2749.96	3349.96
45.4988	733.534	1479.88	2179.88	2749.88	3349.88
45.5193	727.543	1478.02	2178.02	2748.02	3348.02
45.5398	721.121	1482.93	2182.93	2752.93	3352.93
45.5603	713.634	1479.93	2179.93	2749.93	3349.93
45.5808	708	1491.13	2191.13	2761.13	3361.13
45.6013	708.186	1491.48	2191.48	2761.48	3361.48
45.6218	712.914	1488.73	2188.73	2758.73	3358.73
45.6423	710.287	1485.88	2185.88	2755.88	3355.88
45.6628	716.797	1492.02	2192.02	2762.02	3362.02
45.6832	718.96	1496.39	2196.39	2766.39	3366.39
45.7037	719.063	1494.56	2194.56	2764.56	3364.56
45.7242	719.534	1485.79	2185.79	2755.79	3355.79
45.7447	718.322	1483.82	2183.82	2753.82	3353.82
45.7652	718.716	1484.96	2184.96	2754.96	3354.96
45.7857	721.366	1493.99	2193.99	2763.99	3363.99
45.8062	726.66	1495.19	2195.19	2765.19	3365.19
45.8266	729.061	1492.85	2192.85	2762.85	3362.85
45.8471	727	1485.76	2185.76	2755.76	3355.76
45.8676	726.471	1488.33	2188.33	2758.33	3358.33
45.8881	720.52	1486.36	2186.36	2756.36	3356.36
45.9086	712.965	1489.91	2189.91	2759.91	3359.91
45.9291	708.182	1498.93	2198.93	2768.93	3368.93
45.9496	706.699	1501.05	2201.05	2771.05	3371.05
45.9701	708.38	1483.99	2183.99	2753.99	3353.99
45.9905	711.182	1480.73	2180.73	2750.73	3350.73
46.011	715.674	1484.85	2184.85	2754.85	3354.85
46.0315	717.855	1493.08	2193.08	2763.08	3363.08
46.052	719.788	1495.31	2195.31	2765.31	3365.31
46.0725	719.207	1491.36	2191.36	2761.36	3361.36
46.093	717.31	1490.16	2190.16	2760.16	3360.16
46.1135	714.45	1491.45	2191.45	2761.45	3361.45
46.1339	715.086	1496.82	2196.82	2766.82	3366.82
46.1544	716.1	1493.33	2193.33	2763.33	3363.33
46.1749	714.569	1492.65	2192.65	2762.65	3362.65
46.1954	713.142	1486.73	2186.73	2756.73	3356.73
46.2159	713.755	1486.79	2186.79	2756.79	3356.79
46.2364	711.555	1487.68	2187.68	2757.68	3357.68
46.2569	712.683	1494.48	2194.48	2764.48	3364.48
46.2773	711.051	1496.45	2196.45	2766.45	3366.45
46.2978	713.07	1501.99	2201.99	2771.99	3371.99
46.3183	713.576	1499.02	2199.02	2769.02	3369.02
46.3388	713.441	1492.73	2192.73	2762.73	3362.73
46.3593	714.727	1489.99	2189.99	2759.99	3359.99
46.3798	716.578	1490.08	2190.08	2760.08	3360.08
46.4003	717.888	1491.31	2191.31	2761.31	3361.31
46.4208	720.331	1485.02	2185.02	2755.02	3355.02
46.4412	719.016	1489.45	2189.45	2759.45	3359.45
46.4617	720.765	1486.79	2186.79	2756.79	3356.79
46.4822	720.296	1487.68	2187.68	2757.68	3357.68
46.5027	719.816	1484.59	2184.59	2754.59	3354.59
46.5232	714.294	1487.13	2187.13	2757.13	3357.13
46.5437	712.333	1491.76	2191.76	2761.76	3361.76
[truncated: 63,536 more rows]

## Sheet: Table S5
0.01	0
0.02	0
0.03	0
0.04	0
0.05	0
0.06	0
0.07	0
0.08	0
0.09	0
0.1	0
0.11	0
0.12	0
0.13	0
0.14	0
0.15	0
0.16	0
0.17	0
0.18	0
0.19	0
0.2	0.001
0.21	0
0.22	0.003
0.23	0.008
0.24	0.017
0.25	0.02
0.26	0.026
0.27	0.05
0.28	0.056
0.29	0.056
0.3	0.069
0.31	0.049
0.32	0.069
0.33	0.062
0.34	0.074
0.35	0.094
0.36	0.11
0.37	0.121
0.38	0.142
0.39	0.18
0.4	0.194
0.41	0.196
0.42	0.195
0.43	0.201
0.44	0.229
0.45	0.229
0.46	0.26
0.47	0.309
0.48	0.42
0.49	0.546
0.5	0.677
0.51	0.807
0.52	0.832
0.53	0.841
0.54	0.832
0.55	0.692
0.56	0.605
0.57	0.442
0.58	0.356
0.59	0.26
0.6	0.215
0.61	0.179
0.62	0.203
0.63	0.207
0.64	0.177
0.65	0.179
0.66	0.222
0.67	0.218
0.68	0.253
0.69	0.232
0.7	0.249
0.71	0.249
0.72	0.288
0.73	0.289
0.74	0.248
0.75	0.253
0.76	0.242
0.77	0.24
0.78	0.251
0.79	0.257
0.8	0.262
0.81	0.254
0.82	0.264
0.83	0.294
0.84	0.279
0.85	0.328
0.86	0.305
0.87	0.318
0.88	0.288
0.89	0.315
0.9	0.291
0.91	0.334
0.92	0.28
0.93	0.298
0.94	0.275
0.95	0.271
0.96	0.334
0.97	0.335
0.98	0.323
0.99	0.326
1	0.323
1.01	0.353
1.02	0.391
1.03	0.347
1.04	0.349
1.05	0.353
1.06	0.39
1.07	0.416
1.08	0.33
1.09	0.375
1.1	0.393
1.11	0.388
1.12	0.368
1.13	0.427
1.14	0.349
1.15	0.371
1.16	0.367
1.17	0.373
1.18	0.374
1.19	0.372
1.2	0.423
1.21	0.427
1.22	0.413
1.23	0.433
1.24	0.489
1.25	0.479
1.26	0.492
1.27	0.478
1.28	0.463
1.29	0.475
1.3	0.447
1.31	0.439
1.32	0.402
1.33	0.404
1.34	0.386
1.35	0.388
1.36	0.395
1.37	0.369
1.38	0.37
1.39	0.402
1.4	0.419
1.41	0.415
1.42	0.473
1.43	0.525
1.44	0.579
1.45	0.702
1.46	0.714
1.47	0.803
1.48	0.937
1.49	0.946
1.5	0.988
1.51	0.936
1.52	0.843
1.53	0.819
1.54	0.666
1.55	0.588
1.56	0.535
1.57	0.524
1.58	0.479
1.59	0.479
1.6	0.486
1.61	0.538
1.62	0.578
1.63	0.644
1.64	0.689
1.65	0.811
1.66	0.834
1.67	0.938
1.68	1.112
1.69	1.262
1.7	1.501
1.71	1.689
1.72	2.064
1.73	2.225
1.74	2.382
1.75	2.494
1.76	2.289
1.77	2.187
1.78	1.985
1.79	1.61
1.8	1.331
1.81	1.069
1.82	0.857
1.83	0.753
1.84	0.595
1.85	0.532
1.86	0.464
1.87	0.425
1.88	0.399
1.89	0.348
1.9	0.394
1.91	0.358
1.92	0.392
1.93	0.384
1.94	0.369
1.95	0.379
1.96	0.39
1.97	0.406
1.98	0.408
1.99	0.446
2	0.427
2.01	0.478
2.02	0.529
2.03	0.543
2.04	0.755
2.05	0.943
2.06	1.369
2.07	1.76
2.08	2.453
2.09	2.996
2.1	3.732
2.11	4.421
2.12	5.008
2.13	5.426
2.14	5.598
2.15	5.548
2.16	5.565
2.17	5.357
2.18	4.985
2.19	4.743
2.2	4.444
2.21	4.108
2.22	3.88
2.23	3.51
2.24	3.128
2.25	2.468
2.26	2.12
2.27	1.634
2.28	1.299
2.29	0.918
2.3	0.689
2.31	0.579
2.32	0.422
2.33	0.434
2.34	0.387
2.35	0.375
2.36	0.427
2.37	0.424
2.38	0.43
2.39	0.452
2.4	0.443
2.41	0.518
2.42	0.462
2.43	0.459
2.44	0.455
2.45	0.414
2.46	0.384
2.47	0.368
2.48	0.324
2.49	0.326
2.5	0.288
2.51	0.257
2.52	0.234
2.53	0.218
2.54	0.266
2.55	0.239
2.56	0.253
2.57	0.215
2.58	0.22
2.59	0.241
2.6	0.251
2.61	0.217
2.62	0.225
2.63	0.232
2.64	0.285
2.65	0.224
2.66	0.234
2.67	0.251
2.68	0.271
2.69	0.234
2.7	0.284
2.71	0.226
2.72	0.238
2.73	0.254
2.74	0.256
2.75	0.254
2.76	0.257
2.77	0.286
2.78	0.293
2.79	0.262
2.8	0.285
2.81	0.253
2.82	0.284
2.83	0.269
2.84	0.267
2.85	0.25
2.86	0.254
2.87	0.279
2.88	0.247
2.89	0.243
2.9	0.229
2.91	0.242
2.92	0.253
2.93	0.233
2.94	0.222
2.95	0.231
2.96	0.212
2.97	0.225
2.98	0.183
2.99	0.208
3	0.195
3.01	0.232
3.02	0.215
3.03	0.216
3.04	0.207
3.05	0.203
3.06	0.218
3.07	0.216
3.08	0.239
3.09	0.216
3.1	0.183
3.11	0.199
3.12	0.207
3.13	0.232
3.14	0.217
3.15	0.2
3.16	0.234
3.17	0.211
3.18	0.21
3.19	0.197
3.2	0.204
3.21	0.217
3.22	0.202
3.23	0.186
3.24	0.21
3.25	0.217
3.26	0.254
3.27	0.251
3.28	0.254
3.29	0.28
3.3	0.298
3.31	0.266
3.32	0.285
3.33	0.325
3.34	0.325
3.35	0.241
3.36	0.28
3.37	0.277
3.38	0.275
3.39	0.256
3.4	0.236
3.41	0.209
3.42	0.21
3.43	0.201
3.44	0.202
3.45	0.191
3.46	0.202
3.47	0.18
3.48	0.188
3.49	0.208
3.5	0.183
3.51	0.161
3.52	0.183
3.53	0.198
3.54	0.179
3.55	0.172
3.56	0.212
3.57	0.198
3.58	0.197
3.59	0.219
3.6	0.224
3.61	0.251
3.62	0.301
3.63	0.305
3.64	0.362
3.65	0.41
3.66	0.483
3.67	0.55
3.68	0.532
3.69	0.57
3.7	0.601
3.71	0.563
3.72	0.54
3.73	0.527
3.74	0.486
3.75	0.434
3.76	0.424
3.77	0.37
3.78	0.284
3.79	0.232
3.8	0.255
3.81	0.231
3.82	0.21
3.83	0.193
3.84	0.19
3.85	0.172
3.86	0.203
3.87	0.185
3.88	0.186
3.89	0.176
3.9	0.175
3.91	0.189
3.92	0.177
3.93	0.176
3.94	0.193
3.95	0.186
3.96	0.202
3.97	0.2
3.98	0.211
3.99	0.207
4	0.187
4.01	0.213
4.02	0.234
4.03	0.234
4.04	0.206
4.05	0.195
4.06	0.236
4.07	0.186
4.08	0.2
4.09	0.222
4.1	0.203
4.11	0.201
4.12	0.195
4.13	0.169
4.14	0.158
4.15	0.173
4.16	0.173
4.17	0.181
4.18	0.166
4.19	0.162
4.2	0.162
4.21	0.159
4.22	0.154
4.23	0.176
4.24	0.159
4.25	0.156
4.26	0.179
4.27	0.166
4.28	0.144
4.29	0.168
4.3	0.165
4.31	0.168
4.32	0.155
4.33	0.132
4.34	0.164
4.35	0.163
4.36	0.16
4.37	0.176
4.38	0.165
4.39	0.147
4.4	0.157
4.41	0.151
4.42	0.142
4.43	0.175
4.44	0.18
4.45	0.166
4.46	0.169
4.47	0.148
4.48	0.177
4.49	0.189
4.5	0.166
4.51	0.154
4.52	0.171
4.53	0.157
4.54	0.135
4.55	0.165
4.56	0.164
4.57	0.155
4.58	0.153
4.59	0.16
4.6	0.178
4.61	0.164
4.62	0.145
4.63	0.133
4.64	0.151
4.65	0.164
4.66	0.125
4.67	0.162
4.68	0.149
4.69	0.156
4.7	0.149
4.71	0.178
4.72	0.15
4.73	0.131
4.74	0.13
4.75	0.13
4.76	0.128
4.77	0.131
4.78	0.174
4.79	0.135
4.8	0.139
4.81	0.157
4.82	0.171
4.83	0.124
4.84	0.153
4.85	0.143
4.86	0.132
4.87	0.127
4.88	0.15
4.89	0.143
4.9	0.146
4.91	0.139
4.92	0.153
4.93	0.122
4.94	0.136
4.95	0.137
4.96	0.131
4.97	0.135
4.98	0.149
4.99	0.15
5	0.149
5.01	0.144
5.02	0.134
5.03	0.129
5.04	0.142
5.05	0.135
5.06	0.125
5.07	0.147
5.08	0.122
5.09	0.138
5.1	0.151
5.11	0.142
5.12	0.124
5.13	0.133
5.14	0.145
5.15	0.141
5.16	0.126
5.17	0.141
5.18	0.131
5.19	0.133
5.2	0.132
5.21	0.137
5.22	0.123
5.23	0.127
5.24	0.132
5.25	0.124
5.26	0.124
5.27	0.141
5.28	0.127
5.29	0.123
5.3	0.121
5.31	0.134
5.32	0.137
5.33	0.127
5.34	0.111
5.35	0.14
5.36	0.127
5.37	0.139
5.38	0.134
5.39	0.126
5.4	0.12
5.41	0.138
5.42	0.132
5.43	0.137
5.44	0.137
5.45	0.128
5.46	0.133
5.47	0.121
5.48	0.131
5.49	0.131
5.5	0.133
5.51	0.119
5.52	0.105
5.53	0.117
5.54	0.129
5.55	0.131
5.56	0.133
5.57	0.127
5.58	0.152
5.59	0.115
5.6	0.117
5.61	0.125
5.62	0.109
5.63	0.139
5.64	0.116
5.65	0.111
5.66	0.126
5.67	0.127
5.68	0.123
5.69	0.123
5.7	0.121
5.71	0.136
5.72	0.129
5.73	0.121
5.74	0.114
5.75	0.119
5.76	0.124
5.77	0.126
5.78	0.116
5.79	0.114
5.8	0.117
5.81	0.115
5.82	0.12
5.83	0.121
5.84	0.112
5.85	0.114
5.86	0.104
5.87	0.121
5.88	0.131
5.89	0.136
5.9	0.129
5.91	0.123
5.92	0.112
5.93	0.111
5.94	0.115
5.95	0.122
5.96	0.099
5.97	0.1
5.98	0.115
5.99	0.106
6	0.1
6.01	0.123
6.02	0.121
6.03	0.087
6.04	0.114
6.05	0.109
6.06	0.117
6.07	0.11
6.08	0.121
6.09	0.145
6.1	0.097
6.11	0.107
6.12	0.121
6.13	0.118
6.14	0.105
6.15	0.098
6.16	0.09
6.17	0.111
6.18	0.111
6.19	0.095
6.2	0.133
6.21	0.112
6.22	0.119
6.23	0.096
6.24	0.105
6.25	0.118
6.26	0.1
6.27	0.102
6.28	0.128
6.29	0.124
6.3	0.119
6.31	0.143
6.32	0.142
6.33	0.162
6.34	0.177
6.35	0.207
6.36	0.234
6.37	0.223
6.38	0.229
6.39	0.248
6.4	0.278
6.41	0.272
6.42	0.25
6.43	0.265
6.44	0.251
6.45	0.227
6.46	0.22
6.47	0.179
6.48	0.192
6.49	0.169
6.5	0.184
6.51	0.135
6.52	0.161
6.53	0.135
6.54	0.15
6.55	0.138
6.56	0.114
6.57	0.112
6.58	0.092
6.59	0.085
6.6	0.1
6.61	0.105
6.62	0.1
6.63	0.089
6.64	0.09
6.65	0.088
6.66	0.116
6.67	0.096
6.68	0.089
6.69	0.088
6.7	0.099
6.71	0.123
6.72	0.104
6.73	0.103
6.74	0.097
6.75	0.13
6.76	0.094
6.77	0.084
6.78	0.105
6.79	0.085
6.8	0.111
6.81	0.109
6.82	0.107
6.83	0.086
6.84	0.108
6.85	0.109
6.86	0.106
6.87	0.093
6.88	0.111
6.89	0.089
6.9	0.117
6.91	0.098
6.92	0.115
6.93	0.11
6.94	0.111
6.95	0.116
6.96	0.124
6.97	0.109
6.98	0.115
6.99	0.105
7	0.112
7.01	0.106
7.02	0.123
7.03	0.119
7.04	0.133
7.05	0.106
7.06	0.12
7.07	0.123
7.08	0.104
7.09	0.108
7.1	0.108
7.11	0.1
7.12	0.102
7.13	0.108
7.14	0.102
7.15	0.08
7.16	0.091
7.17	0.087
7.18	0.108
7.19	0.093
7.2	0.092
7.21	0.109
7.22	0.118
7.23	0.087
7.24	0.075
7.25	0.091
7.26	0.085
7.27	0.1
7.28	0.089
7.29	0.092
7.3	0.089
7.31	0.101
7.32	0.085
7.33	0.073
7.34	0.105
7.35	0.11
7.36	0.094
7.37	0.098
7.38	0.091
7.39	0.098
7.4	0.074
7.41	0.092
7.42	0.102
7.43	0.09
7.44	0.103
7.45	0.117
7.46	0.103
7.47	0.104
7.48	0.108
7.49	0.12
7.5	0.118
7.51	0.11
7.52	0.115
7.53	0.096
7.54	0.09
7.55	0.101
7.56	0.097
7.57	0.088
7.58	0.088
7.59	0.096
7.6	0.105
7.61	0.085
7.62	0.085
7.63	0.062
7.64	0.09
7.65	0.104
7.66	0.085
7.67	0.088
7.68	0.088
7.69	0.087
7.7	0.097
7.71	0.092
7.72	0.09
7.73	0.086
7.74	0.089
7.75	0.083
7.76	0.085
7.77	0.082
7.78	0.1
7.79	0.083
7.8	0.078
7.81	0.087
7.82	0.087
7.83	0.081
7.84	0.074
7.85	0.085
7.86	0.077
7.87	0.098
7.88	0.096
7.89	0.093
7.9	0.081
7.91	0.089
7.92	0.082
7.93	0.096
7.94	0.081
7.95	0.077
7.96	0.074
7.97	0.085
7.98	0.091
7.99	0.082
8	0.059
8.01	0.078
8.02	0.088
8.03	0.072
8.04	0.074
8.05	0.093
8.06	0.088
8.07	0.071
8.08	0.089
8.09	0.074
8.1	0.067
8.11	0.091
8.12	0.091
8.13	0.084
8.14	0.085
8.15	0.08
8.16	0.071
8.17	0.097
8.18	0.09
8.19	0.074
8.2	0.077
8.21	0.073
8.22	0.068
8.23	0.091
8.24	0.074
8.25	0.079
8.26	0.088
8.27	0.078
8.28	0.073
8.29	0.078
8.3	0.08
8.31	0.08
8.32	0.079
8.33	0.077
8.34	0.089
8.35	0.074
8.36	0.08
8.37	0.081
8.38	0.079
8.39	0.084
8.4	0.095
8.41	0.08
8.42	0.081
8.43	0.091
8.44	0.094
8.45	0.111
8.46	0.077
8.47	0.108
8.48	0.109
8.49	0.093
8.5	0.119
8.51	0.098
8.52	0.122
8.53	0.113
8.54	0.1
8.55	0.111
8.56	0.096
8.57	0.088
8.58	0.098
8.59	0.093
8.6	0.099
8.61	0.092
8.62	0.079
8.63	0.085
8.64	0.078
8.65	0.076
8.66	0.074
8.67	0.068
8.68	0.083
8.69	0.074
8.7	0.071
8.71	0.078
8.72	0.089
8.73	0.07
8.74	0.056
8.75	0.08
8.76	0.07
8.77	0.071
8.78	0.071
8.79	0.072
8.8	0.075
8.81	0.073
8.82	0.077
8.83	0.062
8.84	0.072
8.85	0.073
8.86	0.089
8.87	0.068
8.88	0.062
8.89	0.065
8.9	0.072
8.91	0.067
8.92	0.064
8.93	0.064
8.94	0.084
8.95	0.062
8.96	0.064
8.97	0.071
8.98	0.07
8.99	0.065
9	0.061
9.01	0.064
9.02	0.065
9.03	0.088
9.04	0.072
9.05	0.069
9.06	0.076
9.07	0.069
9.08	0.085
9.09	0.081
9.1	0.056
9.11	0.071
9.12	0.079
9.13	0.077
9.14	0.069
9.15	0.066
9.16	0.057
9.17	0.065
9.18	0.076
9.19	0.065
9.2	0.066
9.21	0.08
9.22	0.076
9.23	0.081
9.24	0.07
9.25	0.067
9.26	0.06
9.27	0.073
9.28	0.062
9.29	0.083
9.3	0.068
9.31	0.059
9.32	0.069
9.33	0.059
9.34	0.067
9.35	0.063
9.36	0.065
9.37	0.073
9.38	0.073
9.39	0.074
9.4	0.078
9.41	0.066
9.42	0.07
9.43	0.072
9.44	0.072
9.45	0.083
9.46	0.073
9.47	0.077
9.48	0.057
9.49	0.079
9.5	0.081
9.51	0.074
9.52	0.088
9.53	0.099
9.54	0.111
9.55	0.119
9.56	0.151
9.57	0.168
9.58	0.153
9.59	0.193
9.6	0.231
9.61	0.255
9.62	0.269
9.63	0.337
9.64	0.378
9.65	0.452
9.66	0.478
9.67	0.527
9.68	0.544
9.69	0.624
9.7	0.571
9.71	0.614
9.72	0.604
9.73	0.627
9.74	0.553
9.75	0.548
9.76	0.507
9.77	0.455
9.78	0.445
9.79	0.435
9.8	0.309
9.81	0.326
9.82	0.268
9.83	0.226
9.84	0.207
9.85	0.168
9.86	0.151
9.87	0.134
9.88	0.127
9.89	0.075
9.9	0.087
9.91	0.089
9.92	0.074
9.93	0.068
9.94	0.063
9.95	0.074
9.96	0.075
9.97	0.072
9.98	0.055
9.99	0.065
10	0.055
10.01	0.072
10.02	0.058
10.03	0.05
10.04	0.072
--	--
--	--
--	--
--	--
--	--
--	--
--	--
--	--
--	--
--	--
--	--
--	--
--	--
--	--
--	--
--	--
--	--
--	--
--	--
--	--
--	--
--	--
--	--
--	--
--	--
--	--
--	--
--	--
--	--
--	--
--	--
--	--
--	--
--	--
--	--
--	--
--	--
--	--
--	--
--	--
--	--
--	--
--	--
--	--
--	--
--	--
--	--
--	--
--	--
--	--
--	--
--	--
--	--
--	--
--	--
--	--
--	--
--	--
--	--
--	--
--	--
--	--
--	--
--	--
--	--
--	--
--	--
--	--
--	--
--	--
--	--
--	--
--	--
--	--
--	--
--	--
--	--
--	--
--	--
--	--
--	--
--	--
--	--
--	--
--	--
--	--
--	--
--	--
--	--
--	--
--	--
--	--
--	--
--	--
--	--
--	--
--	--
--	--
--	--
--	--
--	--
--	--
--	--
--	--
--	--
--	--
--	--
--	--
--	--
--	--
--	--
--	--
--	--
--	--
--	--
--	--
--	--
--	--
--	--
--	--
--	--
--	--
--	--
--	--
--	--
--	--
--	--
--	--
--	--
--	--
--	--
--	--
--	--
--	--
--	--
--	--
--	--
--	--
--	--
--	--
--	--
--	--
--	--
--	--
--	--
--	--
--	--
--	--
--	--
--	--
--	--
--	--
--	--
--	--
--	--
--	--
--	--
--	--
--	--
--	--
--	--
--	--
--	--
--	--
--	--
--	--
--	--
--	--
--	--
--	--
--	--
--	--
--	--
--	--
--	--
--	--
--	--
--	--
--	--
--	--
--	--
--	--
--	--
--	--
--	--
--	--
--	--
--	--
--	--
--	--
--	--
--	--
--	--
--	--
--	--
--	--
--	--
--	--
--	--
--	--
--	--
--	--
--	--
--	--
--	--
--	--
--	--
--	--
--	--
--	--
--	--
--	--
--	--
--	--
--	--
--	--
--	--
--	--
--	--
--	--
--	--
--	--
--	--
--	--
--	--
--	--
--	--
--	--
--	--
--	--
--	--
--	--
--	--
--	--
--	--
--	--
--	--
--	--
--	--
--	--
--	--
--	--
--	--
--	--
--	--
--	--
--	--
--	--
--	--
--	--
--	--
--	--
--	--
--	--
--	--
--	--
--	--
--	--
--	--
--	--
--	--
--	--
--	--
--	--
--	--
--	--
--	--
--	--
--	--
--	--
--	--
--	--
--	--
--	--
--	--
--	--
--	--
--	--
--	--
--	--
--	--
--	--
--	--
--	--
--	--
--	--
--	--
--	--
--	--
--	--
--	--
--	--
--	--
--	--
--	--
--	--
--	--
--	--
--	--
--	--
--	--
--	--
--	--
--	--
--	--
--	--
--	--
--	--
--	--
--	--
--	--
--	--
--	--
--	--
--	--
--	--
--	--
--	--
--	--
--	--
--	--
--	--
--	--
--	--
--	--
--	--
--	--
--	--
--	--
--	--
--	--
--	--
--	--
--	--
--	--
--	--
--	--
--	--
--	--
--	--
--	--
--	--
--	--
--	--
--	--
--	--
--	--
--	--
--	--
--	--
--	--
--	--
--	--
--	--
--	--
--	--
--	--
--	--
--	--
--	--
--	--
--	--
--	--
--	--
--	--
--	--
--	--
--	--
--	--
--	--
--	--
--	--
--	--
--	--
--	--
--	--
--	--
--	--
--	--
--	--
--	--
--	--
--	--
--	--
--	--
--	--
--	--
--	--
--	--
--	--
--	--
--	--
--	--
--	--
--	--
--	--
--	--
--	--
--	--
--	--
--	--
--	--
--	--
--	--
--	--
--	--
--	--
--	--
--	--
--	--
--	--
--	--
--	--
--	--
--	--
--	--
--	--
--	--
--	--
--	--
--	--
--	--
--	--
--	--
--	--
--	--
--	--
--	--
--	--
--	--
--	--
--	--
--	--
--	--
--	--
--	--
--	--
--	--
--	--
--	--
--	--
--	--
--	--
--	--
--	--
--	--
--	--
--	--
--	--
--	--
--	--
--	--
--	--
--	--
--	--
--	--
--	--
--	--
--	--
--	--
--	--
--	--
--	--
--	--
--	--
--	--
--	--
--	--
--	--
--	--
--	--
--	--
--	--
--	--
--	--
--	--
--	--
--	--
--	--
--	--
--	--
--	--
--	--
--	--
--	--
--	--
--	--
--	--
--	--
--	--
--	--
--	--
--	--
--	--
--	--
--	--
--	--
--	--
--	--
--	--
--	--
--	--
--	--
--	--
--	--
--	--
--	--
--	--
--	--
--	--
--	--
--	--
--	--
--	--
--	--
--	--
--	--
--	--
--	--
--	--
--	--
--	--
--	--
--	--
--	--
--	--
--	--
--	--
--	--
--	--
--	--
--	--
--	--
--	--
--	--
--	--
--	--
--	--
--	--
--	--
--	--
--	--
--	--
--	--
--	--
--	--
--	--
--	--
--	--
--	--
--	--
--	--
--	--
--	--
--	--
--	--
--	--
--	--
--	--
--	--
--	--
--	--
--	--
--	--
--	--
--	--
--	--
--	--
--	--
--	--
--	--
--	--
--	--
--	--
--	--
--	--
--	--
--	--
--	--
--	--
--	--
--	--
--	--
--	--
--	--
--	--
--	--
--	--
--	--
--	--
--	--
--	--
--	--
--	--
--	--
--	--
--	--
--	--
--	--
--	--
--	--
--	--
--	--
--	--
--	--
--	--
--	--
--	--
--	--
--	--
--	--
--	--
--	--
--	--
--	--
--	--
--	--
--	--
--	--
--	--
--	--
--	--
--	--
--	--
--	--
--	--
--	--
--	--
--	--
--	--
--	--
--	--
--	--
--	--
--	--
--	--
--	--
--	--
--	--
--	--
--	--
--	--
--	--
--	--
--	--
--	--
--	--
--	--
--	--
--	--
--	--
--	--
--	--
--	--
--	--
--	--
--	--
--	--
--	--
--	--
--	--
--	--
--	--
--	--
--	--
--	--
--	--
--	--
--	--
--	--
--	--
--	--
--	--
--	--
--	--
--	--
--	--
--	--
--	--
--	--
--	--
--	--
--	--
--	--
--	--
--	--
--	--
--	--
--	--
--	--
--	--
--	--
--	--
--	--
--	--
--	--
--	--
--	--
--	--
--	--
--	--
--	--
--	--
--	--
--	--
--	--
--	--
--	--
--	--
--	--
--	--
--	--
--	--
--	--
--	--
--	--
--	--
--	--
--	--
--	--
--	--
--	--
--	--
--	--
--	--
--	--
--	--
--	--
--	--
--	--
--	--
--	--
--	--
--	--
--	--
--	--
--	--
--	--
--	--
--	--
--	--
--	--
--	--
--	--
--	--
--	--
--	--
--	--
--	--
--	--
--	--
--	--
--	--
--	--
--	--
--	--
--	--
--	--
--	--
--	--
--	--
--	--
--	--
--	--
--	--
--	--
--	--
--	--
--	--
--	--
--	--
--	--
--	--
--	--
--	--
--	--
--	--
--	--
--	--
--	--
--	--
--	--
--	--
--	--
--	--
--	--
--	--
--	--
--	--
--	--
--	--
--	--
--	--
--	--
--	--
--	--
--	--
--	--
--	--
--	--
--	--
--	--
--	--
--	--
--	--
--	--
--	--
--	--
--	--
--	--
--	--
--	--
--	--
--	--
--	--
--	--
--	--
--	--
--	--
--	--
--	--
--	--
--	--
--	--
--	--
--	--
--	--
--	--
--	--
--	--
--	--
--	--
--	--
--	--
--	--
--	--
--	--
--	--
--	--
--	--
--	--
--	--
--	--
--	--
--	--
--	--
--	--
--	--
--	--
--	--
--	--
--	--
--	--
--	--
--	--
--	--
--	--
--	--
--	--
--	--
--	--
--	--
--	--
--	--
--	--
--	--
--	--
--	--
--	--
--	--
--	--
--	--
--	--
--	--
--	--
--	--
--	--
--	--
--	--
--	--
--	--
--	--
--	--
--	--
--	--
--	--
--	--
--	--
--	--
--	--
--	--
--	--
--	--
--	--
--	--
--	--
--	--
--	--
--	--
--	--
--	--
--	--
--	--
--	--
--	--
--	--
--	--
--	--
--	--
--	--
--	--
--	--
--	--
--	--
--	--
--	--
--	--
--	--
--	--
--	--
--	--
--	--
--	--
--	--
--	--
--	--
--	--
--	--
--	--
--	--
--	--
--	--
--	--
--	--
--	--
--	--
--	--
--	--
--	--
--	--
--	--
--	--
--	--
--	--
--	--
--	--
--	--
--	--
--	--
--	--
--	--
--	--
--	--
--	--
--	--
--	--
--	--
--	--
--	--
--	--
--	--
--	--
--	--
--	--
--	--
--	--
--	--
--	--
--	--
--	--
--	--
--	--
--	--
--	--
--	--
--	--
--	--
--	--
--	--
--	--
--	--
--	--
--	--
--	--
--	--
--	--
--	--
--	--
--	--
--	--
--	--
--	--
--	--
--	--
--	--
--	--
[truncated: 63,536 more rows]

## Sheet: Table S6
0.01	0
0.02	0
0.03	0
0.04	0
0.05	0
0.06	0
0.07	0
0.08	0
0.09	0
0.1	0
0.11	0
0.12	0
0.13	0
0.14	0
0.15	0
0.16	0
0.17	0
0.18	0
0.19	0
0.2	0
0.21	0
0.22	0
0.23	0.001
0.24	0.002
0.25	0
0.26	0.002
0.27	0.004
0.28	0.006
0.29	0.003
0.3	0.009
0.31	0.005
0.32	0.009
0.33	0.012
0.34	0.017
0.35	0.018
0.36	0.014
0.37	0.024
0.38	0.026
0.39	0.032
0.4	0.035
0.41	0.027
0.42	0.032
0.43	0.026
0.44	0.046
0.45	0.053
0.46	0.087
0.47	0.12
0.48	0.155
0.49	0.214
0.5	0.333
0.51	0.418
0.52	0.417
0.53	0.463
0.54	0.42
0.55	0.383
0.56	0.304
0.57	0.192
0.58	0.148
0.59	0.094
0.6	0.071
0.61	0.054
0.62	0.049
0.63	0.039
0.64	0.05
0.65	0.037
0.66	0.044
0.67	0.049
0.68	0.058
0.69	0.068
0.7	0.072
0.71	0.06
0.72	0.049
0.73	0.067
0.74	0.057
0.75	0.063
0.76	0.063
0.77	0.054
0.78	0.04
0.79	0.037
0.8	0.035
0.81	0.043
0.82	0.055
0.83	0.05
0.84	0.049
0.85	0.054
0.86	0.057
0.87	0.052
0.88	0.064
0.89	0.049
0.9	0.041
0.91	0.048
0.92	0.043
0.93	0.056
0.94	0.053
0.95	0.07
0.96	0.065
0.97	0.059
0.98	0.072
0.99	0.075
1	0.075
1.01	0.087
1.02	0.094
1.03	0.094
1.04	0.123
1.05	0.114
1.06	0.114
1.07	0.109
1.08	0.085
1.09	0.105
1.1	0.087
1.11	0.08
1.12	0.086
1.13	0.06
1.14	0.072
1.15	0.067
1.16	0.063
1.17	0.054
1.18	0.064
1.19	0.06
1.2	0.085
1.21	0.073
1.22	0.084
1.23	0.116
1.24	0.09
1.25	0.124
1.26	0.109
1.27	0.123
1.28	0.136
1.29	0.137
1.3	0.111
1.31	0.101
1.32	0.09
1.33	0.074
1.34	0.064
1.35	0.073
1.36	0.064
1.37	0.059
1.38	0.07
1.39	0.075
1.4	0.086
1.41	0.094
1.42	0.103
1.43	0.152
1.44	0.187
1.45	0.254
1.46	0.309
1.47	0.352
1.48	0.417
1.49	0.447
1.5	0.501
1.51	0.47
1.52	0.38
1.53	0.31
1.54	0.298
1.55	0.21
1.56	0.179
1.57	0.163
1.58	0.13
1.59	0.113
1.6	0.097
1.61	0.113
1.62	0.115
1.63	0.136
1.64	0.111
1.65	0.148
1.66	0.191
1.67	0.221
1.68	0.367
1.69	0.422
1.7	0.614
1.71	0.803
1.72	0.964
1.73	1.155
1.74	1.25
1.75	1.27
1.76	1.167
1.77	1.137
1.78	1.025
1.79	0.772
1.8	0.566
1.81	0.459
1.82	0.373
1.83	0.288
1.84	0.223
1.85	0.16
1.86	0.144
1.87	0.122
1.88	0.101
1.89	0.119
1.9	0.091
1.91	0.071
1.92	0.081
1.93	0.075
1.94	0.082
1.95	0.065
1.96	0.072
1.97	0.076
1.98	0.069
1.99	0.088
2	0.087
2.01	0.099
2.02	0.096
2.03	0.087
2.04	0.117
2.05	0.16
2.06	0.228
2.07	0.264
2.08	0.363
2.09	0.442
2.1	0.564
2.11	0.686
2.12	0.788
2.13	0.837
2.14	0.879
2.15	0.782
2.16	0.847
2.17	0.771
2.18	0.7
2.19	0.716
2.2	0.658
2.21	0.612
2.22	0.599
2.23	0.579
2.24	0.47
2.25	0.395
2.26	0.338
2.27	0.269
2.28	0.273
2.29	0.224
2.3	0.201
2.31	0.182
2.32	0.156
2.33	0.141
2.34	0.16
2.35	0.12
2.36	0.131
2.37	0.143
2.38	0.092
2.39	0.093
2.4	0.105
2.41	0.086
2.42	0.104
2.43	0.087
2.44	0.089
2.45	0.096
2.46	0.072
2.47	0.068
2.48	0.07
2.49	0.063
2.5	0.066
2.51	0.064
2.52	0.056
2.53	0.052
2.54	0.048
2.55	0.058
2.56	0.039
2.57	0.037
2.58	0.038
2.59	0.048
2.6	0.047
2.61	0.041
2.62	0.039
2.63	0.049
2.64	0.048
2.65	0.035
2.66	0.042
2.67	0.043
2.68	0.055
2.69	0.043
2.7	0.044
2.71	0.045
2.72	0.043
2.73	0.049
2.74	0.055
2.75	0.065
2.76	0.054
2.77	0.056
2.78	0.051
2.79	0.058
2.8	0.052
2.81	0.059
2.82	0.052
2.83	0.068
2.84	0.054
2.85	0.04
2.86	0.046
2.87	0.05
2.88	0.063
2.89	0.044
2.9	0.036
2.91	0.044
2.92	0.035
2.93	0.059
2.94	0.047
2.95	0.047
2.96	0.042
2.97	0.05
2.98	0.038
2.99	0.037
3	0.035
3.01	0.05
3.02	0.043
3.03	0.044
3.04	0.044
3.05	0.049
3.06	0.046
3.07	0.044
3.08	0.049
3.09	0.042
3.1	0.04
3.11	0.043
3.12	0.031
3.13	0.038
3.14	0.046
3.15	0.036
3.16	0.039
3.17	0.045
3.18	0.047
3.19	0.046
3.2	0.06
3.21	0.041
3.22	0.048
3.23	0.053
3.24	0.059
3.25	0.065
3.26	0.053
3.27	0.062
3.28	0.058
3.29	0.088
3.3	0.105
3.31	0.109
3.32	0.109
3.33	0.109
3.34	0.11
3.35	0.115
3.36	0.075
3.37	0.089
3.38	0.075
3.39	0.074
3.4	0.051
3.41	0.065
3.42	0.05
3.43	0.047
3.44	0.043
3.45	0.048
3.46	0.034
3.47	0.038
3.48	0.033
3.49	0.037
3.5	0.027
3.51	0.038
3.52	0.043
3.53	0.036
3.54	0.037
3.55	0.038
3.56	0.041
3.57	0.051
3.58	0.069
3.59	0.063
3.6	0.087
3.61	0.099
3.62	0.12
3.63	0.155
3.64	0.186
3.65	0.205
3.66	0.237
3.67	0.247
3.68	0.288
3.69	0.302
3.7	0.383
3.71	0.345
3.72	0.334
3.73	0.311
3.74	0.298
3.75	0.232
3.76	0.195
3.77	0.177
3.78	0.126
3.79	0.106
3.8	0.08
3.81	0.065
3.82	0.067
3.83	0.053
3.84	0.039
3.85	0.058
3.86	0.049
3.87	0.037
3.88	0.044
3.89	0.054
3.9	0.04
3.91	0.05
3.92	0.048
3.93	0.04
3.94	0.043
3.95	0.048
3.96	0.051
3.97	0.054
3.98	0.05
3.99	0.077
4	0.085
4.01	0.071
4.02	0.075
4.03	0.06
4.04	0.077
4.05	0.056
4.06	0.077
4.07	0.058
4.08	0.061
4.09	0.057
4.1	0.046
4.11	0.044
4.12	0.045
4.13	0.035
4.14	0.035
4.15	0.043
4.16	0.044
4.17	0.041
4.18	0.036
4.19	0.051
4.2	0.034
4.21	0.035
4.22	0.032
4.23	0.027
4.24	0.029
4.25	0.04
4.26	0.039
4.27	0.028
4.28	0.029
4.29	0.037
4.3	0.026
4.31	0.038
4.32	0.041
4.33	0.039
4.34	0.027
4.35	0.043
4.36	0.027
4.37	0.033
4.38	0.035
4.39	0.03
4.4	0.032
4.41	0.038
4.42	0.032
4.43	0.035
4.44	0.033
4.45	0.038
4.46	0.031
4.47	0.03
4.48	0.036
4.49	0.032
4.5	0.042
4.51	0.042
4.52	0.045
4.53	0.043
4.54	0.046
4.55	0.029
4.56	0.037
4.57	0.037
4.58	0.037
4.59	0.04
4.6	0.027
4.61	0.026
4.62	0.028
4.63	0.035
4.64	0.029
4.65	0.033
4.66	0.038
4.67	0.034
4.68	0.027
4.69	0.022
4.7	0.041
4.71	0.028
4.72	0.029
4.73	0.031
4.74	0.026
4.75	0.04
4.76	0.036
4.77	0.035
4.78	0.024
4.79	0.038
4.8	0.039
4.81	0.037
4.82	0.041
4.83	0.028
4.84	0.037
4.85	0.045
4.86	0.039
4.87	0.034
4.88	0.034
4.89	0.031
4.9	0.028
4.91	0.024
4.92	0.033
4.93	0.034
4.94	0.03
4.95	0.049
4.96	0.031
4.97	0.042
4.98	0.035
4.99	0.035
5	0.037
5.01	0.036
5.02	0.032
5.03	0.027
5.04	0.035
5.05	0.032
5.06	0.028
5.07	0.034
5.08	0.027
5.09	0.03
5.1	0.038
5.11	0.033
5.12	0.028
5.13	0.039
5.14	0.027
5.15	0.035
5.16	0.025
5.17	0.022
5.18	0.028
5.19	0.024
5.2	0.034
5.21	0.039
5.22	0.027
5.23	0.021
5.24	0.031
5.25	0.03
5.26	0.024
5.27	0.026
5.28	0.035
5.29	0.039
5.3	0.032
5.31	0.027
5.32	0.027
5.33	0.027
5.34	0.027
5.35	0.029
5.36	0.023
5.37	0.034
5.38	0.033
5.39	0.031
5.4	0.026
5.41	0.027
5.42	0.029
5.43	0.033
5.44	0.032
5.45	0.024
5.46	0.024
5.47	0.025
5.48	0.028
5.49	0.029
5.5	0.025
5.51	0.037
5.52	0.033
5.53	0.03
5.54	0.035
5.55	0.031
5.56	0.021
5.57	0.03
5.58	0.024
5.59	0.027
5.6	0.026
5.61	0.027
5.62	0.024
5.63	0.03
5.64	0.028
5.65	0.018
5.66	0.028
5.67	0.033
5.68	0.026
5.69	0.024
5.7	0.03
5.71	0.021
5.72	0.033
5.73	0.034
5.74	0.024
5.75	0.035
5.76	0.027
5.77	0.033
5.78	0.028
5.79	0.035
5.8	0.022
5.81	0.022
5.82	0.02
5.83	0.024
5.84	0.027
5.85	0.025
5.86	0.015
5.87	0.027
5.88	0.034
5.89	0.029
5.9	0.036
5.91	0.052
5.92	0.032
5.93	0.028
5.94	0.025
5.95	0.027
5.96	0.027
5.97	0.032
5.98	0.024
5.99	0.022
6	0.036
6.01	0.02
6.02	0.035
6.03	0.023
6.04	0.025
6.05	0.021
6.06	0.035
6.07	0.022
6.08	0.039
6.09	0.023
6.1	0.024
6.11	0.021
6.12	0.022
6.13	0.022
6.14	0.023
6.15	0.023
6.16	0.021
6.17	0.024
6.18	0.031
6.19	0.023
6.2	0.024
6.21	0.024
6.22	0.022
6.23	0.022
6.24	0.025
6.25	0.017
6.26	0.035
6.27	0.029
6.28	0.026
6.29	0.027
6.3	0.037
6.31	0.041
6.32	0.045
6.33	0.047
6.34	0.065
6.35	0.065
6.36	0.076
6.37	0.09
6.38	0.097
6.39	0.102
6.4	0.097
6.41	0.104
6.42	0.104
6.43	0.1
6.44	0.093
6.45	0.085
6.46	0.07
6.47	0.053
6.48	0.054
6.49	0.055
6.5	0.047
6.51	0.041
6.52	0.035
6.53	0.032
6.54	0.026
6.55	0.024
6.56	0.028
6.57	0.025
6.58	0.023
6.59	0.032
6.6	0.018
6.61	0.031
6.62	0.02
6.63	0.028
6.64	0.027
6.65	0.023
6.66	0.029
6.67	0.022
6.68	0.016
6.69	0.023
6.7	0.017
6.71	0.03
6.72	0.025
6.73	0.027
6.74	0.034
6.75	0.021
6.76	0.016
6.77	0.021
6.78	0.019
6.79	0.019
6.8	0.025
6.81	0.022
6.82	0.018
6.83	0.023
6.84	0.022
6.85	0.016
6.86	0.028
6.87	0.029
6.88	0.019
6.89	0.022
6.9	0.016
6.91	0.028
6.92	0.029
6.93	0.024
6.94	0.026
6.95	0.022
6.96	0.03
6.97	0.026
6.98	0.029
6.99	0.019
7	0.029
7.01	0.026
7.02	0.026
7.03	0.032
7.04	0.032
7.05	0.023
7.06	0.024
7.07	0.029
7.08	0.026
7.09	0.025
7.1	0.032
7.11	0.028
7.12	0.03
7.13	0.03
7.14	0.024
7.15	0.028
7.16	0.033
7.17	0.023
7.18	0.024
7.19	0.028
7.2	0.019
7.21	0.022
7.22	0.016
7.23	0.023
7.24	0.026
7.25	0.026
7.26	0.026
7.27	0.02
7.28	0.019
7.29	0.027
7.3	0.013
7.31	0.022
7.32	0.023
7.33	0.024
7.34	0.013
7.35	0.017
7.36	0.021
7.37	0.013
7.38	0.017
7.39	0.015
7.4	0.024
7.41	0.025
7.42	0.021
7.43	0.023
7.44	0.022
7.45	0.017
7.46	0.027
7.47	0.015
7.48	0.02
7.49	0.019
7.5	0.024
7.51	0.015
7.52	0.016
7.53	0.022
7.54	0.025
7.55	0.02
7.56	0.018
7.57	0.021
7.58	0.008
7.59	0.019
7.6	0.015
7.61	0.023
7.62	0.022
7.63	0.023
7.64	0.024
7.65	0.02
7.66	0.023
7.67	0.016
7.68	0.019
7.69	0.015
7.7	0.023
7.71	0.019
7.72	0.014
7.73	0.019
7.74	0.022
7.75	0.016
7.76	0.021
7.77	0.024
7.78	0.024
7.79	0.017
7.8	0.03
7.81	0.022
7.82	0.022
7.83	0.021
7.84	0.026
7.85	0.009
7.86	0.02
7.87	0.024
7.88	0.012
7.89	0.022
7.9	0.007
7.91	0.024
7.92	0.016
7.93	0.012
7.94	0.017
7.95	0.014
7.96	0.019
7.97	0.016
7.98	0.019
7.99	0.022
8	0.016
8.01	0.014
8.02	0.012
8.03	0.016
8.04	0.019
8.05	0.026
8.06	0.018
8.07	0.014
8.08	0.021
8.09	0.02
8.1	0.02
8.11	0.021
8.12	0.017
8.13	0.023
8.14	0.017
8.15	0.022
8.16	0.011
8.17	0.022
8.18	0.014
8.19	0.016
8.2	0.01
8.21	0.014
8.22	0.015
8.23	0.016
8.24	0.016
8.25	0.022
8.26	0.026
8.27	0.015
8.28	0.023
8.29	0.011
8.3	0.018
8.31	0.013
8.32	0.028
8.33	0.015
8.34	0.015
8.35	0.017
8.36	0.01
8.37	0.02
8.38	0.025
8.39	0.017
8.4	0.02
8.41	0.023
8.42	0.014
8.43	0.025
8.44	0.018
8.45	0.023
8.46	0.024
8.47	0.027
8.48	0.02
8.49	0.022
8.5	0.026
8.51	0.022
8.52	0.012
8.53	0.018
8.54	0.021
8.55	0.02
8.56	0.024
8.57	0.027
8.58	0.025
8.59	0.024
8.6	0.013
8.61	0.019
8.62	0.022
8.63	0.023
8.64	0.019
8.65	0.008
8.66	0.023
8.67	0.014
8.68	0.021
8.69	0.019
8.7	0.02
8.71	0.017
8.72	0.014
8.73	0.018
8.74	0.013
8.75	0.023
8.76	0.018
8.77	0.02
8.78	0.014
8.79	0.013
8.8	0.011
8.81	0.015
8.82	0.016
8.83	0.015
8.84	0.015
8.85	0.012
8.86	0.015
8.87	0.017
8.88	0.011
8.89	0.014
8.9	0.02
8.91	0.015
8.92	0.013
8.93	0.014
8.94	0.014
8.95	0.016
8.96	0.012
8.97	0.018
8.98	0.014
8.99	0.018
9	0.024
9.01	0.017
9.02	0.019
9.03	0.017
9.04	0.017
9.05	0.012
9.06	0.015
9.07	0.019
9.08	0.019
9.09	0.015
9.1	0.013
9.11	0.015
9.12	0.014
9.13	0.022
9.14	0.01
9.15	0.014
9.16	0.02
9.17	0.017
9.18	0.02
9.19	0.015
9.2	0.015
9.21	0.017
9.22	0.016
9.23	0.02
9.24	0.015
9.25	0.018
9.26	0.017
9.27	0.011
9.28	0.017
9.29	0.016
9.3	0.016
9.31	0.022
9.32	0.017
9.33	0.018
9.34	0.017
9.35	0.014
9.36	0.018
9.37	0.02
9.38	0.02
9.39	0.014
9.4	0.012
9.41	0.015
9.42	0.009
9.43	0.018
9.44	0.018
9.45	0.013
9.46	0.015
9.47	0.016
9.48	0.014
9.49	0.017
9.5	0.023
9.51	0.018
9.52	0.019
9.53	0.014
9.54	0.03
9.55	0.015
9.56	0.034
9.57	0.031
9.58	0.039
9.59	0.051
9.6	0.046
9.61	0.05
9.62	0.052
9.63	0.064
9.64	0.06
9.65	0.071
9.66	0.079
9.67	0.104
9.68	0.113
9.69	0.092
9.7	0.111
9.71	0.124
9.72	0.114
9.73	0.115
9.74	0.106
9.75	0.088
9.76	0.086
9.77	0.111
9.78	0.104
9.79	0.076
9.8	0.059
9.81	0.07
9.82	0.06
9.83	0.049
9.84	0.048
9.85	0.036
9.86	0.029
9.87	0.022
9.88	0.032
9.89	0.015
9.9	0.02
9.91	0.012
9.92	0.017
9.93	0.011
9.94	0.012
9.95	0.013
9.96	0.011
9.97	0.017
9.98	0.016
9.99	0.014
10	0.017
10.01	0.011
10.02	0.016
10.03	0.012

## Sheet: Table S7
35	100	-0.03149	26.045	100	0.00722
35.167	99.9996	-0.03149	26.056	100	0.007
35.333	99.9981	-0.03149	26.169	100.002	0.00678
35.5	99.9965	-0.03149	26.457	100.003	0.00656
35.667	99.995	-0.03149	--	100.003	0.00635
35.833	99.9934	-0.03149	27.269	100.004	0.00613
36	99.9919	-0.03149	27.687	100.005	0.00592
36.167	99.9903	-0.03149	28.109	100.006	0.00571
36.333	99.9888	-0.03149	28.537	100.006	0.0055
36.5	99.9873	-0.03149	28.954	100.007	0.0053
36.667	99.9857	-0.03149	29.378	100.007	0.00509
36.833	99.984	-0.03149	29.805	100.008	0.00489
37	99.9826	-0.03149	30.254	100.008	0.00469
37.167	99.9808	-0.03149	30.681	100.008	0.00449
37.333	99.9789	-0.03149	31.115	100.008	0.00429
37.5	99.9772	-0.03149	31.561	100.008	0.0041
37.667	99.9758	-0.03146	31.993	100.009	0.0039
37.833	99.9746	-0.03141	32.413	100.009	0.00371
38	99.9738	-0.03137	32.857	100.01	0.00352
38.167	99.9728	-0.03135	33.281	100.011	0.00333
38.333	99.9715	-0.03134	33.711	100.011	0.00315
38.5	99.9704	-0.03138	34.13	100.013	0.00296
38.667	99.969	-0.03147	34.563	100.014	0.00278
38.833	99.9677	-0.0316	34.989	100.015	0.0026
39	99.9663	-0.03179	35.416	100.016	0.00242
39.167	99.9647	-0.03203	35.826	100.017	0.00225
39.333	99.9629	-0.03233	36.234	100.019	0.00207
39.5	99.9609	-0.03269	36.655	100.02	0.0019
39.667	99.9592	-0.03308	37.057	100.021	0.00173
39.833	99.9574	-0.03353	37.467	100.022	0.00156
40	99.9553	-0.03402	37.882	100.023	0.00139
40.167	99.9534	-0.03454	38.286	100.023	0.00123
40.333	99.9515	-0.03508	38.687	100.024	0.00107
40.5	99.9493	-0.03564	39.085	100.025	0.000905384
40.667	99.9473	-0.03619	39.484	100.025	0.000746237
40.833	99.9454	-0.03673	39.879	100.026	0.000588831
41	99.9436	-0.03724	40.279	100.026	0.000433963
41.167	99.9418	-0.03774	40.674	100.026	0.000280221
41.333	99.9402	-0.03824	41.062	100.027	0.000128392
41.5	99.9382	-0.03874	41.468	100.027	-2.14252e-05
41.667	99.9364	-0.03924	41.855	100.027	-0.000169264
41.833	99.9348	-0.03974	42.251	100.027	-0.00034212
42	99.9334	-0.04024	42.641	100.027	-0.000512738
42.167	99.9323	-0.04073	43.028	100.027	-0.000660937
42.333	99.9309	-0.04123	43.416	100.026	-0.000788834
42.5	99.9296	-0.04172	43.803	100.026	-0.000897939
42.667	99.9282	-0.04221	44.2	100.026	-0.000990669
42.833	99.9267	-0.04269	44.591	100.026	-0.00107
43	99.9255	-0.04317	44.975	100.025	-0.00113
43.167	99.9238	-0.04364	45.345	100.025	-0.00118
43.333	99.9221	-0.0441	45.741	100.025	-0.00123
43.5	99.9207	-0.04455	46.12	100.024	-0.00126
43.667	99.9191	-0.04501	46.518	100.024	-0.0013
43.833	99.9173	-0.04545	46.903	100.024	-0.00133
44	99.9158	-0.0459	47.28	100.023	-0.00137
44.167	99.9136	-0.04634	47.657	100.023	-0.00141
44.333	99.9116	-0.04678	48.043	100.023	-0.00147
44.5	99.9095	-0.04722	48.427	100.022	-0.00154
44.667	99.9071	-0.04765	48.818	100.021	-0.00163
44.833	99.9046	-0.04809	49.183	100.021	-0.00175
45	99.9022	-0.04853	49.559	100.02	-0.00188
45.167	99.8998	-0.04897	49.953	100.019	-0.00205
45.333	99.8977	-0.04941	50.325	100.018	-0.0022
45.5	99.8953	-0.04987	50.697	100.017	-0.00234
45.667	99.8928	-0.05032	51.076	100.016	-0.00249
45.833	99.8902	-0.05079	51.443	100.015	-0.00264
46	99.8879	-0.05125	51.819	100.013	-0.0028
46.167	99.8855	-0.05172	52.204	100.012	-0.00295
46.333	99.8831	-0.0522	52.568	100.011	-0.0031
46.5	99.8805	-0.05267	52.933	100.01	-0.00324
46.667	99.8779	-0.05315	53.305	100.009	-0.00337
46.833	99.8757	-0.05363	53.668	100.007	-0.0035
47	99.8734	-0.05412	54.051	100.006	-0.00362
47.167	99.8707	-0.05461	54.418	100.005	-0.00374
47.333	99.8682	-0.0551	54.778	100.003	-0.00385
47.5	99.8654	-0.0556	55.142	100.002	-0.00396
47.667	99.8628	-0.0561	55.503	100	-0.00406
47.833	99.8601	-0.05662	55.877	99.9987	-0.00417
48	99.8573	-0.05713	56.237	99.9972	-0.00427
48.167	99.8544	-0.05764	56.602	99.9956	-0.00436
48.333	99.8517	-0.05815	56.963	99.9941	-0.00446
48.5	99.8489	-0.05866	57.322	99.9926	-0.00456
48.667	99.846	-0.05917	57.676	99.991	-0.00466
48.833	99.8429	-0.05968	58.029	99.9895	-0.00476
49	99.8401	-0.06019	58.381	99.9878	-0.00486
49.167	99.8368	-0.0607	58.737	99.9862	-0.00496
49.333	99.8339	-0.06122	59.1	99.9844	-0.00506
49.5	99.8308	-0.06173	59.452	99.9826	-0.00515
49.667	99.8274	-0.06225	59.807	99.9808	-0.00525
49.833	99.8242	-0.06276	60.172	99.9789	-0.00535
50	99.8209	-0.06327	60.527	99.977	-0.00545
50.167	99.8177	-0.06378	60.873	99.975	-0.00555
50.333	99.8144	-0.06428	61.225	99.9729	-0.00566
50.5	99.811	-0.06479	61.571	99.9708	-0.00576
50.667	99.8076	-0.0653	61.932	99.9687	-0.00587
50.833	99.8043	-0.06583	62.287	99.9666	-0.00598
51	99.8012	-0.06636	62.629	99.9645	-0.0061
51.167	99.7979	-0.0669	62.974	99.9625	-0.00621
51.333	99.7947	-0.06744	63.328	99.9604	-0.00632
51.5	99.7918	-0.068	63.674	99.9584	-0.00643
51.667	99.7889	-0.06857	64.019	99.9563	-0.00654
51.833	99.7856	-0.06914	64.365	99.9542	-0.00664
52	99.7823	-0.06972	64.704	99.952	-0.00675
52.167	99.7793	-0.07031	65.052	99.9498	-0.00685
52.333	99.7762	-0.07091	65.393	99.9476	-0.00694
52.5	99.7726	-0.07152	65.737	99.9453	-0.00704
52.667	99.7694	-0.07213	66.089	99.943	-0.00713
52.833	99.7661	-0.07273	66.433	99.9406	-0.00722
53	99.7627	-0.07334	66.775	99.9381	-0.00731
53.167	99.7592	-0.07393	67.111	99.9356	-0.00739
53.333	99.7558	-0.07451	67.453	99.933	-0.00748
53.5	99.7522	-0.07509	67.789	99.9304	-0.00756
53.667	99.7488	-0.07565	68.118	99.9277	-0.00764
53.833	99.7454	-0.07621	68.468	99.925	-0.00772
54	99.7418	-0.07676	68.821	99.9223	-0.0078
54.167	99.7384	-0.0773	69.15	99.9195	-0.00788
54.333	99.7348	-0.07782	69.49	99.9168	-0.00795
54.5	99.731	-0.07834	69.841	99.9142	-0.00803
54.667	99.7273	-0.07884	70.175	99.9114	-0.0081
54.833	99.7235	-0.07934	70.513	99.9087	-0.00817
55	99.7194	-0.07982	70.855	99.9059	-0.00825
55.167	99.7149	-0.08029	71.197	99.9031	-0.00831
55.333	99.7106	-0.08074	71.526	99.9003	-0.00838
55.5	99.7063	-0.08118	71.864	99.8975	-0.00845
55.667	99.7019	-0.08162	72.197	99.8946	-0.00851
55.833	99.6973	-0.08203	72.535	99.8918	-0.00857
56	99.693	-0.08243	72.89	99.889	-0.00863
56.167	99.6884	-0.08283	73.2	99.8861	-0.00868
56.333	99.6839	-0.0832	73.538	99.8832	-0.00873
56.5	99.6794	-0.08355	73.88	99.8803	-0.00877
56.667	99.6753	-0.08389	74.221	99.8773	-0.00881
56.833	99.6713	-0.08421	74.553	99.8743	-0.00884
57	99.6674	-0.08451	74.88	99.8713	-0.00887
57.167	99.6635	-0.08479	75.213	99.8682	-0.00889
57.333	99.6597	-0.08506	75.559	99.8651	-0.00892
57.5	99.6555	-0.0853	75.889	99.8619	-0.00894
57.667	99.6515	-0.08552	76.22	99.8587	-0.00896
57.833	99.6475	-0.08572	76.553	99.8555	-0.00898
58	99.6436	-0.08591	76.883	99.8523	-0.009
58.167	99.6395	-0.08608	77.223	99.8491	-0.00902
58.333	99.6355	-0.08621	77.555	99.8458	-0.00904
58.5	99.6312	-0.08631	77.887	99.8426	-0.00906
58.667	99.6272	-0.0864	78.219	99.8393	-0.00907
58.833	99.6232	-0.08647	78.549	99.8361	-0.00908
59	99.6191	-0.08654	78.885	99.8329	-0.00909
59.167	99.6149	-0.0866	79.218	99.8298	-0.00909
59.333	99.6106	-0.08666	79.553	99.8267	-0.00909
59.5	99.606	-0.08673	79.884	99.8236	-0.00907
59.667	99.6017	-0.0868	80.218	99.8206	-0.00905
59.833	99.5971	-0.08688	80.549	99.8176	-0.00902
60	99.5926	-0.08695	80.884	99.8146	-0.00899
60.167	99.5881	-0.08703	81.21	99.8117	-0.00896
60.333	99.5836	-0.0871	81.544	99.8088	-0.00892
60.5	99.5791	-0.08718	81.87	99.8059	-0.00888
60.667	99.5746	-0.08725	82.199	99.803	-0.00884
60.833	99.57	-0.08731	82.537	99.8002	-0.0088
61	99.5657	-0.08736	82.879	99.7974	-0.00876
61.167	99.5614	-0.0874	83.208	99.7946	-0.00872
61.333	99.5572	-0.08742	83.543	99.7917	-0.00869
61.5	99.553	-0.08741	83.872	99.7889	-0.00866
61.667	99.5488	-0.08737	84.205	99.786	-0.00864
61.833	99.5445	-0.08731	84.538	99.7831	-0.00862
62	99.5402	-0.08724	84.863	99.7801	-0.0086
62.167	99.5358	-0.08717	85.192	99.7771	-0.00859
62.333	99.5317	-0.0871	85.531	99.7741	-0.00858
62.5	99.5273	-0.08703	85.86	99.7711	-0.00857
62.667	99.5227	-0.08697	86.195	99.7681	-0.00856
62.833	99.5179	-0.0869	86.522	99.7652	-0.00856
63	99.513	-0.08684	86.858	99.7622	-0.00857
63.167	99.5079	-0.08679	87.197	99.7594	-0.00857
63.333	99.5024	-0.08674	87.523	99.7565	-0.00859
63.5	99.497	-0.08669	87.859	99.7537	-0.00861
63.667	99.4916	-0.08665	88.175	99.751	-0.00864
63.833	99.4862	-0.08661	88.52	99.7482	-0.00868
64	99.4808	-0.08657	88.84	99.7455	-0.00872
64.167	99.4754	-0.08652	89.168	99.7427	-0.00877
64.333	99.4701	-0.08646	89.504	99.7399	-0.00883
64.5	99.4649	-0.0864	89.845	99.7372	-0.0089
64.667	99.4598	-0.08633	90.17	99.7344	-0.00898
64.833	99.4547	-0.08624	90.503	99.7316	-0.00906
65	99.4498	-0.08614	90.841	99.7288	-0.00915
65.167	99.445	-0.08603	91.166	99.7258	-0.00924
65.333	99.4406	-0.0859	91.501	99.7229	-0.00934
65.5	99.4365	-0.08576	91.842	99.7199	-0.00945
65.667	99.4323	-0.08561	92.166	99.717	-0.00957
65.833	99.4276	-0.08545	92.496	99.7141	-0.00969
66	99.4227	-0.08527	92.823	99.7112	-0.00981
66.167	99.4177	-0.08506	93.161	99.7083	-0.00994
66.333	99.4125	-0.08485	93.488	99.7055	-0.01007
66.5	99.4068	-0.08463	93.821	99.7026	-0.01021
66.667	99.4009	-0.0844	94.156	99.6998	-0.01035
66.833	99.3952	-0.08413	94.478	99.6969	-0.01049
67	99.3895	-0.08386	94.817	99.694	-0.01063
67.167	99.3837	-0.08358	95.15	99.6911	-0.01078
67.333	99.3783	-0.0833	95.468	99.6881	-0.01092
67.5	99.3727	-0.08301	95.805	99.6851	-0.01106
67.667	99.3672	-0.08276	96.144	99.682	-0.01119
67.833	99.3616	-0.08252	96.477	99.6787	-0.01132
68	99.3561	-0.0823	96.814	99.6754	-0.01145
68.167	99.3507	-0.08209	97.131	99.6719	-0.01156
68.333	99.3454	-0.0819	97.456	99.6682	-0.01167
68.5	99.3404	-0.08173	97.792	99.6645	-0.01177
68.667	99.3355	-0.08156	98.12	99.6606	-0.01186
68.833	99.3306	-0.08141	98.45	99.6567	-0.01195
69	99.3253	-0.08126	98.784	99.6526	-0.01203
69.167	99.3204	-0.08112	99.119	99.6485	-0.0121
69.333	99.3153	-0.08097	99.459	99.6444	-0.01217
69.5	99.3101	-0.08082	99.787	99.6402	-0.01223
69.667	99.3048	-0.08066	100.122	99.6359	-0.01228
69.833	99.2998	-0.08048	100.445	99.6315	-0.01233
70	99.2946	-0.08028	100.776	99.6272	-0.01237
70.167	99.2894	-0.08007	101.103	99.6227	-0.01241
70.333	99.2843	-0.07985	101.436	99.6182	-0.01244
70.5	99.2791	-0.07964	101.76	99.6136	-0.01247
70.667	99.2738	-0.07942	102.095	99.609	-0.01249
70.833	99.2686	-0.07923	102.423	99.6043	-0.0125
71	99.2629	-0.07906	102.754	99.5995	-0.01251
71.167	99.2569	-0.07889	103.088	99.5948	-0.01251
71.333	99.2508	-0.07874	103.42	99.5899	-0.0125
71.5	99.2444	-0.0786	103.746	99.5851	-0.01248
71.667	99.238	-0.07848	104.083	99.5802	-0.01245
71.833	99.2313	-0.07838	104.41	99.5754	-0.01241
72	99.2244	-0.0783	104.736	99.5705	-0.01236
72.167	99.2176	-0.07822	105.071	99.5657	-0.01231
72.333	99.2107	-0.07816	105.409	99.5609	-0.01225
72.5	99.204	-0.0781	105.737	99.5563	-0.01218
72.667	99.1969	-0.07806	106.069	99.5518	-0.0121
72.833	99.1899	-0.07803	106.401	99.5473	-0.01201
73	99.1829	-0.078	106.729	99.5429	-0.01192
73.167	99.1762	-0.07798	107.056	99.5387	-0.01182
73.333	99.169	-0.07795	107.392	99.5345	-0.01172
73.5	99.1622	-0.07793	107.725	99.5304	-0.01161
73.667	99.1553	-0.07791	108.06	99.5264	-0.01149
73.833	99.1485	-0.07789	108.379	99.5225	-0.01137
74	99.1419	-0.07787	108.708	99.5187	-0.01124
74.167	99.1352	-0.07785	109.051	99.515	-0.0111
74.333	99.1282	-0.07784	109.385	99.5114	-0.01095
74.5	99.121	-0.07784	109.707	99.508	-0.01079
74.667	99.114	-0.07784	110.042	99.5046	-0.01062
74.833	99.1068	-0.07785	110.368	99.5014	-0.01044
75	99.0995	-0.07788	110.703	99.4982	-0.01025
75.167	99.0921	-0.07791	111.038	99.4952	-0.01005
75.333	99.0847	-0.07795	111.366	99.4923	-0.00985
75.5	99.0772	-0.078	111.69	99.4895	-0.00964
75.667	99.0697	-0.07806	112.025	99.4868	-0.00943
75.833	99.0623	-0.07814	112.354	99.4842	-0.00922
76	99.0547	-0.07824	112.686	99.4817	-0.00901
76.167	99.0469	-0.07837	113.021	99.4793	-0.0088
76.333	99.0391	-0.07852	113.352	99.4768	-0.00859
76.5	99.0314	-0.07869	113.677	99.4744	-0.00838
76.667	99.0235	-0.07887	114.014	99.472	-0.00819
76.833	99.0155	-0.07906	114.349	99.4696	-0.00799
77	99.0074	-0.07926	114.67	99.4673	-0.0078
77.167	98.9995	-0.07947	115.007	99.4649	-0.00762
77.333	98.9915	-0.0797	115.34	99.4627	-0.00743
77.5	98.9833	-0.07992	115.672	99.4604	-0.00725
77.667	98.9755	-0.08015	116.004	99.4582	-0.00707
77.833	98.9673	-0.08039	116.339	99.456	-0.00689
78	98.9588	-0.08062	116.67	99.4538	-0.00672
78.167	98.9501	-0.08086	117.002	99.4518	-0.00655
78.333	98.9412	-0.0811	117.329	99.4497	-0.00638
78.5	98.9325	-0.08133	117.66	99.4477	-0.00622
78.667	98.9236	-0.08156	117.988	99.4458	-0.00607
78.833	98.9144	-0.08179	118.313	99.4439	-0.00593
79	98.9055	-0.08204	118.657	99.442	-0.00579
79.167	98.8963	-0.08229	118.97	99.4402	-0.00566
79.333	98.887	-0.08256	119.309	99.4383	-0.00555
79.5	98.8775	-0.08285	119.639	99.4364	-0.00544
79.667	98.8682	-0.08316	119.975	99.4346	-0.00534
79.833	98.8589	-0.08347	120.303	99.4327	-0.00526
80	98.8496	-0.0838	120.632	99.4309	-0.00518
80.167	98.8401	-0.08414	120.957	99.4291	-0.00512
80.333	98.8306	-0.08449	121.299	99.4274	-0.00506
80.5	98.821	-0.08485	121.636	99.4256	-0.00501
80.667	98.8116	-0.08521	121.971	99.4239	-0.00496
80.833	98.8022	-0.08558	122.29	99.4222	-0.00493
81	98.7928	-0.08596	122.622	99.4206	-0.00489
81.167	98.7831	-0.08636	122.959	99.419	-0.00486
81.333	98.7736	-0.08677	123.286	99.4174	-0.00483
81.5	98.7641	-0.08719	123.619	99.4159	-0.00481
81.667	98.7546	-0.08762	123.952	99.4144	-0.00479
81.833	98.745	-0.08806	124.279	99.4129	-0.00477
82	98.7356	-0.08851	124.612	99.4115	-0.00477
82.167	98.726	-0.08896	124.943	99.41	-0.00477
82.333	98.7163	-0.08943	125.278	99.4086	-0.00477
82.5	98.7063	-0.08989	125.609	99.4071	-0.00478
82.667	98.6966	-0.09037	125.945	99.4056	-0.00478
82.833	98.6866	-0.09083	126.277	99.404	-0.0048
83	98.6764	-0.0913	126.613	99.4024	-0.00481
83.167	98.6664	-0.09176	126.942	99.4007	-0.00482
83.333	98.6562	-0.09224	127.271	99.399	-0.00484
83.5	98.6453	-0.09272	127.602	99.3973	-0.00485
83.667	98.6344	-0.0932	127.927	99.3956	-0.00487
83.833	98.6236	-0.09369	128.271	99.3939	-0.00488
84	98.6129	-0.09418	128.604	99.3921	-0.00489
84.167	98.602	-0.09469	128.927	99.3904	-0.0049
84.333	98.5912	-0.09521	129.258	99.3886	-0.0049
84.5	98.5805	-0.09574	129.602	99.387	-0.00491
84.667	98.5695	-0.0963	129.927	99.3853	-0.00491
84.833	98.5584	-0.09687	130.265	99.3838	-0.00492
85	98.5469	-0.09743	130.6	99.3822	-0.00493
85.167	98.5355	-0.098	130.94	99.3807	-0.00494
85.333	98.5239	-0.09857	131.253	99.3792	-0.00495
85.5	98.5122	-0.09913	131.59	99.3777	-0.00497
85.667	98.4999	-0.09968	131.92	99.3762	-0.00498
85.833	98.4879	-0.1002	132.248	99.3747	-0.005
86	98.4759	-0.1007	132.58	99.3732	-0.00501
86.167	98.464	-0.10118	132.911	99.3716	-0.00503
86.333	98.452	-0.10164	133.239	99.37	-0.00504
86.5	98.4401	-0.10207	133.592	99.3683	-0.00506
86.667	98.4283	-0.10248	133.916	99.3665	-0.00507
86.833	98.4169	-0.10286	134.252	99.3648	-0.00507
87	98.4058	-0.10322	134.583	99.363	-0.00508
87.167	98.3943	-0.10356	134.921	99.3611	-0.00508
87.333	98.3832	-0.10387	135.243	99.3593	-0.00508
87.5	98.3717	-0.10416	135.576	99.3574	-0.00508
87.667	98.3605	-0.10444	135.902	99.3556	-0.00507
87.833	98.349	-0.1047	136.235	99.3538	-0.00507
88	98.3373	-0.10496	136.562	99.352	-0.00506
88.167	98.3256	-0.10519	136.9	99.3503	-0.00505
88.333	98.3135	-0.10541	137.238	99.3485	-0.00504
88.5	98.3016	-0.10562	137.563	99.3468	-0.00503
88.667	98.2894	-0.10581	137.907	99.3451	-0.00501
88.833	98.2771	-0.10598	138.238	99.3434	-0.00499
89	98.2649	-0.10612	138.57	99.3416	-0.00496
89.167	98.2529	-0.10626	138.905	99.3399	-0.00494
89.333	98.2409	-0.10639	139.225	99.3381	-0.00491
89.5	98.2293	-0.1065	139.564	99.3364	-0.00487
89.667	98.2176	-0.1066	139.899	99.3346	-0.00484
89.833	98.206	-0.1067	140.229	99.3328	-0.0048
90	98.195	-0.1068	140.554	99.331	-0.00477
90.167	98.184	-0.10691	140.888	99.3292	-0.00473
90.333	98.1729	-0.107	141.221	99.3275	-0.00469
90.5	98.1616	-0.1071	141.544	99.3258	-0.00465
90.667	98.1508	-0.10719	141.879	99.3241	-0.00461
90.833	98.1398	-0.10727	142.21	99.3225	-0.00456
91	98.1288	-0.10735	142.546	99.321	-0.00452
91.167	98.1177	-0.10741	142.889	99.3194	-0.00448
91.333	98.1068	-0.10745	143.22	99.3179	-0.00444
91.5	98.0957	-0.10746	143.552	99.3165	-0.0044
91.667	98.0848	-0.10745	143.888	99.315	-0.00435
91.833	98.0742	-0.10743	144.215	99.3136	-0.00431
92	98.0637	-0.10739	144.549	99.3122	-0.00426
92.167	98.0533	-0.10732	144.882	99.3109	-0.00421
92.333	98.043	-0.10725	145.207	99.3095	-0.00416
92.5	98.0326	-0.10717	145.547	99.3081	-0.00411
92.667	98.0223	-0.10709	145.879	99.3068	-0.00406
92.833	98.0122	-0.10701	146.211	99.3054	-0.00401
93	98.002	-0.10694	146.542	99.304	-0.00395
93.167	97.9918	-0.10687	146.888	99.3027	-0.00389
93.333	97.9819	-0.10681	147.212	99.3014	-0.00383
93.5	97.9719	-0.10674	147.559	99.3002	-0.00376
93.667	97.9616	-0.10669	147.892	99.299	-0.0037
93.833	97.9516	-0.10663	148.227	99.2978	-0.00363
94	97.942	-0.10656	148.563	99.2966	-0.00356
94.167	97.9322	-0.10649	148.885	99.2956	-0.00349
94.333	97.9226	-0.1064	149.215	99.2945	-0.00342
94.5	97.9131	-0.10628	149.549	99.2935	-0.00335
94.667	97.9035	-0.10614	149.89	99.2925	-0.00329
94.833	97.8943	-0.10598	150.218	99.2916	-0.00323
95	97.8853	-0.1058	150.55	99.2907	-0.00317
95.167	97.8766	-0.10561	150.877	99.2897	-0.00312
95.333	97.8681	-0.10539	151.208	99.2888	-0.00307
95.5	97.8595	-0.10516	151.549	99.2879	-0.00302
95.667	97.8509	-0.10491	151.88	99.287	-0.00298
95.833	97.842	-0.10464	152.22	99.2861	-0.00293
96	97.8333	-0.10435	152.554	99.2852	-0.0029
96.167	97.8247	-0.10405	152.89	99.2844	-0.00286
96.333	97.8158	-0.10373	153.229	99.2835	-0.00282
96.5	97.8071	-0.10337	153.563	99.2827	-0.00279
96.667	97.7982	-0.103	153.892	99.2818	-0.00275
96.833	97.7894	-0.1026	154.224	99.2809	-0.00272
97	97.7805	-0.10217	154.559	99.2799	-0.00269
97.167	97.7721	-0.10172	154.897	99.279	-0.00265
97.333	97.764	-0.10123	155.226	99.278	-0.00262
97.5	97.7558	-0.10071	155.565	99.277	-0.00259
97.667	97.7476	-0.10017	155.889	99.2759	-0.00256
97.833	97.7396	-0.0996	156.234	99.2749	-0.00253
98	97.7316	-0.09898	156.574	99.2739	-0.00251
98.167	97.7242	-0.09834	156.91	99.273	-0.00249
98.333	97.7171	-0.09768	157.235	99.2721	-0.00247
98.5	97.7099	-0.09699	157.573	99.2712	-0.00245
98.667	97.7026	-0.09629	157.914	99.2704	-0.00243
98.833	97.6955	-0.09559	158.234	99.2696	-0.00242
99	97.6882	-0.09488	158.574	99.2689	-0.0024
99.167	97.6808	-0.09418	158.912	99.2682	-0.00239
99.333	97.6739	-0.09348	159.248	99.2676	-0.00237
99.5	97.6668	-0.09278	159.582	99.2669	-0.00236
99.667	97.6599	-0.09208	159.913	99.2663	-0.00235
99.833	97.6527	-0.09137	160.256	99.2657	-0.00234
100	97.6457	-0.09067	160.582	99.2651	-0.00233
100.167	97.6389	-0.08998	160.915	99.2644	-0.00231
100.333	97.6321	-0.08928	161.257	99.2637	-0.0023
100.5	97.6258	-0.08858	161.589	99.263	-0.00229
100.667	97.6193	-0.08789	161.921	99.2622	-0.00228
100.833	97.6127	-0.0872	162.256	99.2614	-0.00227
101	97.6065	-0.08651	162.586	99.2606	-0.00227
101.167	97.6004	-0.08582	162.926	99.2598	-0.00226
101.333	97.5941	-0.08512	163.269	99.259	-0.00226
101.5	97.5884	-0.08443	163.604	99.2582	-0.00226
101.667	97.5824	-0.08374	163.94	99.2574	-0.00226
101.833	97.576	-0.08306	164.267	99.2566	-0.00226
102	97.5703	-0.08238	164.603	99.2557	-0.00225
102.167	97.5644	-0.08171	164.94	99.2549	-0.00225
102.333	97.558	-0.08104	165.278	99.254	-0.00224
102.5	97.5515	-0.08038	165.611	99.2531	-0.00224
102.667	97.5454	-0.07972	165.944	99.2523	-0.00224
102.833	97.5387	-0.07906	166.276	99.2514	-0.00223
103	97.5321	-0.07839	166.612	99.2505	-0.00223
103.167	97.5253	-0.07772	166.947	99.2496	-0.00223
103.333	97.5187	-0.07706	167.284	99.2488	-0.00223
103.5	97.5118	-0.0764	167.622	99.248	-0.00223
103.667	97.505	-0.07574	167.963	99.2472	-0.00223
103.833	97.4984	-0.07509	168.301	99.2464	-0.00223
104	97.4918	-0.07446	168.627	99.2456	-0.00224
104.167	97.4853	-0.07384	168.962	99.2448	-0.00224
104.333	97.479	-0.07324	169.294	99.2441	-0.00223
104.5	97.4725	-0.07264	169.634	99.2434	-0.00223
104.667	97.4665	-0.07205	169.964	99.2427	-0.00222
104.833	97.4606	-0.07147	170.302	99.2421	-0.00221
105	97.4546	-0.07089	170.642	99.2415	-0.0022
105.167	97.4487	-0.07032	170.979	99.2408	-0.00219
105.333	97.4434	-0.06975	171.318	99.2401	-0.00217
105.5	97.4374	-0.06917	171.653	99.2395	-0.00215
105.667	97.4315	-0.0686	171.975	99.2389	-0.00214
105.833	97.4256	-0.06801	172.312	99.2382	-0.00212
106	97.4198	-0.06743	172.648	99.2375	-0.00211
106.167	97.414	-0.06683	172.976	99.2369	-0.0021
106.333	97.4082	-0.06623	173.314	99.2362	-0.00209
106.5	97.4025	-0.06562	173.658	99.2354	-0.00209
106.667	97.3965	-0.065	173.993	99.2347	-0.00208
106.833	97.3904	-0.06438	174.321	99.2339	-0.00208
107	97.3847	-0.06378	174.659	99.2332	-0.00208
107.167	97.379	-0.06319	174.994	99.2324	-0.00208
107.333	97.3734	-0.06261	175.33	99.2317	-0.00209
107.5	97.3675	-0.06207	175.668	99.231	-0.00209
107.667	97.3616	-0.06153	176.003	99.2303	-0.0021
107.833	97.3561	-0.06102	176.34	99.2296	-0.00211
108	97.3507	-0.06053	176.674	99.2289	-0.00212
108.167	97.3449	-0.06006	177.006	99.2282	-0.00212
108.333	97.3391	-0.05961	177.338	99.2275	-0.00213
108.5	97.3334	-0.05918	177.669	99.2268	-0.00214
108.667	97.3278	-0.05878	178.014	99.2261	-0.00214
108.833	97.3222	-0.0584	178.348	99.2254	-0.00214
109	97.3165	-0.05803	178.686	99.2247	-0.00214
109.167	97.3108	-0.05767	179.019	99.224	-0.00214
109.333	97.3052	-0.05733	179.356	99.2232	-0.00213
109.5	97.2997	-0.057	179.694	99.2225	-0.00212
109.667	97.2939	-0.05667	180.033	99.2217	-0.00211
109.833	97.2882	-0.05635	180.367	99.221	-0.0021
110	97.2828	-0.05603	180.706	99.2202	-0.00209
110.167	97.2775	-0.05572	181.033	99.2195	-0.00208
110.333	97.2721	-0.05542	181.371	99.2187	-0.00207
110.5	97.2665	-0.05514	181.701	99.218	-0.00207
110.667	97.2609	-0.05487	182.04	99.2172	-0.00207
110.833	97.2554	-0.0546	182.37	99.2164	-0.00208
111	97.2502	-0.05434	182.707	99.2156	-0.00209
111.167	97.2451	-0.05407	183.046	99.2148	-0.0021
111.333	97.2395	-0.05382	183.387	99.2142	-0.00212
111.5	97.2339	-0.05356	183.708	99.2135	-0.00214
111.667	97.2283	-0.05332	184.055	99.2129	-0.00215
111.833	97.2228	-0.05307	184.388	99.2124	-0.00217
112	97.2173	-0.05284	184.72	99.2118	-0.00218
112.167	97.2119	-0.0526	185.056	99.2113	-0.00218
112.333	97.2063	-0.05238	185.395	99.2108	-0.00218
112.5	97.2008	-0.05216	185.733	99.2103	-0.00218
112.667	97.1956	-0.05195	186.068	99.2098	-0.00217
112.833	97.1903	-0.05173	186.405	99.2093	-0.00215
113	97.1851	-0.05152	186.748	99.2088	-0.00213
113.167	97.1799	-0.05131	187.082	99.2082	-0.00211
113.333	97.1748	-0.0511	187.411	99.2076	-0.00209
113.5	97.1694	-0.0509	187.743	99.2068	-0.00207
113.667	97.1641	-0.0507	188.082	99.206	-0.00205
113.833	97.1591	-0.05049	188.418	99.205	-0.00203
114	97.154	-0.05029	188.756	99.204	-0.00202
114.167	97.1488	-0.05008	189.099	99.203	-0.00201
114.333	97.1437	-0.04987	189.432	99.2019	-0.00201
114.5	97.1382	-0.04967	189.774	99.2008	-0.00202
114.667	97.1327	-0.04946	190.102	99.1997	-0.00204
114.833	97.1272	-0.04925	190.435	99.1986	-0.00206
115	97.1216	-0.04904	190.773	99.1976	-0.00209
115.167	97.1161	-0.04882	191.11	99.1966	-0.00213
115.333	97.1106	-0.04862	191.438	99.1955	-0.00217
115.5	97.1055	-0.04842	191.777	99.1946	-0.00222
115.667	97.1004	-0.04822	192.118	99.1937	-0.00228
115.833	97.0953	-0.04802	192.455	99.1929	-0.00234
116	97.0902	-0.04783	192.789	99.1923	-0.0024
116.167	97.0849	-0.04765	193.126	99.1917	-0.00246
116.333	97.0795	-0.04745	193.465	99.1912	-0.00252
116.5	97.0742	-0.04726	193.796	99.1907	-0.00259
116.667	97.0689	-0.04706	194.138	99.1903	-0.00265
116.833	97.0636	-0.04686	194.463	99.1898	-0.00271
117	97.0585	-0.04667	194.805	99.1893	-0.00277
117.167	97.0535	-0.04647	195.149	99.1888	-0.00283
117.333	97.0483	-0.04628	195.483	99.1882	-0.00288
117.5	97.0431	-0.0461	195.815	99.1875	-0.00293
117.667	97.0379	-0.04592	196.15	99.1868	-0.00297
117.833	97.0328	-0.04575	196.49	99.1859	-0.00302
118	97.0278	-0.04557	196.832	99.185	-0.00306
118.167	97.0231	-0.04539	197.165	99.184	-0.0031
118.333	97.0183	-0.0452	197.498	99.1829	-0.00313
118.5	97.0136	-0.04502	197.838	99.1818	-0.00317
118.667	97.0088	-0.04485	198.174	99.1807	-0.00321
118.833	97.0041	-0.04469	198.498	99.1797	-0.00325
119	96.9991	-0.04453	198.832	99.1788	-0.00329
119.167	96.994	-0.04437	199.169	99.1779	-0.00334
119.333	96.9888	-0.04423	199.502	99.177	-0.00337
119.5	96.9836	-0.04408	199.847	99.1763	-0.00341
119.667	96.9784	-0.04394	200.18	99.1755	-0.00344
119.833	96.9731	-0.0438	200.526	99.1748	-0.00346
120	96.9681	-0.04366	200.858	99.1742	-0.00347
120.167	96.963	-0.04354	201.192	99.1734	-0.00347
120.333	96.9579	-0.04342	201.535	99.1727	-0.00345
120.5	96.9526	-0.0433	201.866	99.1718	-0.00342
120.667	96.9473	-0.04319	202.203	99.1708	-0.00339
120.833	96.9421	-0.04308	202.543	99.1697	-0.00334
121	96.9368	-0.04298	202.879	99.1684	-0.00329
121.167	96.9316	-0.04288	203.215	99.1669	-0.00324
121.333	96.9265	-0.04278	203.556	99.1653	-0.00318
121.5	96.9216	-0.04268	203.882	99.1636	-0.00313
121.667	96.9163	-0.04259	204.225	99.1618	-0.00308
121.833	96.9111	-0.0425	204.554	99.1599	-0.00304
122	96.9059	-0.04241	204.897	99.158	-0.00301
122.167	96.9007	-0.04233	205.229	99.156	-0.003
122.333	96.8956	-0.04225	205.559	99.1541	-0.00299
122.5	96.8905	-0.04219	205.899	99.1521	-0.003
122.667	96.8856	-0.04214	206.248	99.1502	-0.00301
122.833	96.8807	-0.04211	206.577	99.1484	-0.00303
123	96.876	-0.04208	206.912	99.1466	-0.00305
123.167	96.8713	-0.04206	207.251	99.145	-0.00307
123.333	96.8669	-0.04204	207.586	99.1434	-0.00309
123.5	96.8621	-0.04203	207.921	99.142	-0.00311
123.667	96.8574	-0.04202	208.26	99.1407	-0.00313
123.833	96.8527	-0.04202	208.596	99.1395	-0.00314
124	96.8479	-0.04201	208.933	99.1385	-0.00315
124.167	96.8432	-0.04201	209.272	99.1375	-0.00315
124.333	96.8385	-0.04201	209.614	99.1367	-0.00315
124.5	96.834	-0.04201	209.946	99.1359	-0.00314
124.667	96.8297	-0.042	210.291	99.1353	-0.00312
124.833	96.825	-0.04198	210.622	99.1346	-0.0031
125	96.8201	-0.04195	210.956	99.1341	-0.00308
125.167	96.815	-0.0419	211.283	99.1336	-0.00306
125.333	96.8098	-0.04185	211.628	99.1331	-0.00303
125.5	96.8043	-0.0418	211.957	99.1326	-0.00301
125.667	96.7988	-0.04176	212.291	99.1321	-0.00299
125.833	96.7931	-0.04173	212.636	99.1315	-0.00296
126	96.7874	-0.0417	212.968	99.1309	-0.00294
126.167	96.7817	-0.04167	213.312	99.1303	-0.00291
126.333	96.7759	-0.04164	213.651	99.1297	-0.00289
126.5	96.7702	-0.0416	213.986	99.1291	-0.00287
126.667	96.7646	-0.04156	214.314	99.1284	-0.00285
126.833	96.759	-0.0415	214.649	99.1278	-0.00283
127	96.7536	-0.04145	214.989	99.1273	-0.00281
127.167	96.7483	-0.04139	215.338	99.1269	-0.00278
127.333	96.7432	-0.04133	215.676	99.1265	-0.00276
127.5	96.7383	-0.04126	216.009	99.1262	-0.00272
127.667	96.7337	-0.0412	216.339	99.126	-0.00269
127.833	96.7293	-0.04113	216.68	99.1258	-0.00265
128	96.7249	-0.04107	217.021	99.1256	-0.00261
128.167	96.7204	-0.04101	217.354	99.1253	-0.00257
128.333	96.7158	-0.04096	217.676	99.1249	-0.00253
128.5	96.711	-0.04092	218.017	99.1244	-0.00249
128.667	96.7062	-0.04089	218.35	99.1238	-0.00245
128.833	96.7012	-0.04087	218.688	99.1228	-0.00242
129	96.6962	-0.04087	219.022	99.1217	-0.00239
129.167	96.6911	-0.04087	219.361	99.1204	-0.00236
129.333	96.6859	-0.04087	219.698	99.1189	-0.00233
129.5	96.6807	-0.04088	220.042	99.1173	-0.00231
129.667	96.6752	-0.04089	220.373	99.1157	-0.0023
129.833	96.6698	-0.04089	220.713	99.1139	-0.00229
130	96.6646	-0.0409	221.049	99.1122	-0.00228
130.167	96.6595	-0.04091	221.379	99.1105	-0.00229
130.333	96.6548	-0.04092	221.724	99.1089	-0.0023
130.5	96.6504	-0.04092	222.056	99.1075	-0.00233
130.667	96.6458	-0.04093	222.397	99.1062	-0.00236
130.833	96.6412	-0.04096	222.722	99.105	-0.00239
131	96.6364	-0.04099	223.058	99.104	-0.00244
131.167	96.6316	-0.04104	223.394	99.103	-0.00249
131.333	96.6268	-0.04111	223.731	99.1022	-0.00255
131.5	96.6221	-0.04119	224.071	99.1014	-0.0026
131.667	96.6169	-0.04129	224.406	99.1006	-0.00265
131.833	96.6116	-0.04139	224.745	99.0998	-0.0027
132	96.6063	-0.04149	225.076	99.099	-0.00274
132.167	96.6008	-0.04158	225.419	99.0982	-0.00278
132.333	96.5953	-0.04168	225.76	99.0973	-0.0028
132.5	96.5901	-0.04177	226.088	99.0965	-0.00282
132.667	96.5847	-0.04188	226.432	99.0956	-0.00283
132.833	96.5791	-0.04198	226.77	99.0947	-0.00284
133	96.5734	-0.04208	227.103	99.0938	-0.00284
133.167	96.5681	-0.04218	227.445	99.0929	-0.00285
133.333	96.5629	-0.04227	227.779	99.092	-0.00286
133.5	96.5579	-0.04234	228.113	99.0912	-0.00288
133.667	96.5531	-0.0424	228.455	99.0904	-0.0029
133.833	96.5482	-0.04245	228.794	99.0896	-0.00293
134	96.5429	-0.0425	229.122	99.0888	-0.00296
134.167	96.5377	-0.04256	229.447	99.088	-0.00299
134.333	96.5324	-0.04261	229.791	99.0873	-0.00303
134.5	96.5272	-0.04265	230.126	99.0865	-0.00308
134.667	96.5221	-0.04268	230.464	99.0857	-0.00312
134.833	96.5169	-0.0427	230.801	99.0849	-0.00315
135	96.5119	-0.0427	231.141	99.084	-0.00319
135.167	96.5069	-0.04269	231.469	99.0831	-0.00322
135.333	96.5023	-0.04267	231.81	99.0821	-0.00323
135.5	96.4977	-0.04263	232.15	99.0811	-0.00324
135.667	96.4931	-0.04259	232.482	99.08	-0.00324
135.833	96.4885	-0.04253	232.824	99.0789	-0.00324
136	96.4835	-0.04246	233.162	99.0777	-0.00322
136.167	96.4785	-0.04239	233.496	99.0766	-0.00321
136.333	96.4733	-0.04231	233.833	99.0755	-0.00319
136.5	96.4682	-0.04223	234.174	99.0744	-0.00317
136.667	96.463	-0.04215	234.505	99.0734	-0.00315
136.833	96.4577	-0.04207	234.843	99.0725	-0.00314
137	96.4525	-0.042	235.181	99.0716	-0.00314
137.167	96.4472	-0.04194	235.52	99.0707	-0.00315
137.333	96.442	-0.04188	235.844	99.0697	-0.00317
137.5	96.4369	-0.04182	236.182	99.0688	-0.00321
137.667	96.4317	-0.04175	236.521	99.0678	-0.00325
137.833	96.4267	-0.04168	236.859	99.0667	-0.0033
138	96.4217	-0.04161	237.188	99.0655	-0.00336
138.167	96.4169	-0.04154	237.522	99.0642	-0.00342
138.333	96.4121	-0.04148	237.859	99.0629	-0.00348
138.5	96.4075	-0.04141	238.2	99.0615	-0.00355
138.667	96.403	-0.04133	238.534	99.0601	-0.00361
138.833	96.3983	-0.04123	238.877	99.0587	-0.00367
139	96.3936	-0.04111	239.217	99.0573	-0.00373
139.167	96.3888	-0.041	239.543	99.0559	-0.00378
139.333	96.3841	-0.04087	239.878	99.0547	-0.00382
139.5	96.3794	-0.04074	240.223	99.0535	-0.00386
139.667	96.3746	-0.04059	240.557	99.0524	-0.0039
139.833	96.3699	-0.04044	240.891	99.0512	-0.00394
140	96.3652	-0.04027	241.226	99.0501	-0.00397
140.167	96.3604	-0.04009	241.56	99.0489	-0.00401
140.333	96.3557	-0.0399	241.901	99.0476	-0.00404
140.5	96.351	-0.0397	242.244	99.0462	-0.00408
140.667	96.3463	-0.03949	242.576	99.0446	-0.00412
140.833	96.3415	-0.03928	242.92	99.0429	-0.00417
141	96.3368	-0.03908	243.253	99.0411	-0.00421
141.167	96.3321	-0.03888	243.586	99.0391	-0.00426
141.333	96.3273	-0.03869	243.925	99.0371	-0.00432
141.5	96.3226	-0.03852	244.263	99.0352	-0.00437
141.667	96.3179	-0.03835	244.602	99.0332	-0.00443
141.833	96.3131	-0.03819	244.93	99.0314	-0.00448
142	96.3081	-0.03802	245.272	99.0297	-0.00453
142.167	96.3033	-0.03786	245.611	99.0281	-0.00459
142.333	96.2986	-0.03772	245.95	99.0267	-0.00464
142.5	96.2939	-0.03758	246.278	99.0254	-0.00468
142.667	96.2892	-0.03743	246.62	99.0242	-0.00473
142.833	96.2846	-0.03728	246.955	99.023	-0.00477
143	96.2803	-0.03712	247.286	99.0218	-0.00481
143.167	96.2762	-0.03695	247.63	99.0207	-0.00484
143.333	96.2721	-0.03676	247.969	99.0194	-0.00488
143.5	96.2682	-0.03658	248.306	99.0181	-0.00491
143.667	96.2644	-0.03639	248.64	99.0167	-0.00494
143.833	96.2606	-0.03619	248.979	99.0152	-0.00497
144	96.2571	-0.03599	249.315	99.0135	-0.005
144.167	96.2534	-0.03578	249.652	99.0117	-0.00504
144.333	96.2493	-0.03557	249.987	99.0099	-0.00507
144.5	96.2451	-0.03537	250.323	99.008	-0.0051
144.667	96.2409	-0.03517	250.656	99.0062	-0.00513
144.833	96.2365	-0.03497	250.998	99.0043	-0.00515
145	96.2321	-0.03477	251.327	99.0024	-0.00518
145.167	96.2274	-0.03457	251.661	99.0006	-0.0052
145.333	96.2225	-0.03438	251.998	98.9988	-0.00522
145.5	96.2179	-0.03419	252.335	98.997	-0.00524
145.667	96.2129	-0.03401	252.667	98.9953	-0.00527
145.833	96.2079	-0.03382	252.998	98.9936	-0.00529
146	96.2029	-0.03364	253.338	98.992	-0.00532
146.167	96.1984	-0.03346	253.672	98.9903	-0.00536
146.333	96.194	-0.03329	254.015	98.9887	-0.0054
146.5	96.1894	-0.03313	254.352	98.9869	-0.00546
146.667	96.1851	-0.03298	254.693	98.9852	-0.00551
146.833	96.181	-0.03282	255.024	98.9834	-0.00558
147	96.1771	-0.03267	255.366	98.9815	-0.00564
147.167	96.1733	-0.03252	255.697	98.9796	-0.00571
147.333	96.1697	-0.03236	256.02	98.9776	-0.00577
147.5	96.1655	-0.03221	256.362	98.9756	-0.00584
147.667	96.1613	-0.03205	256.707	98.9735	-0.0059
147.833	96.1575	-0.03189	257.04	98.9714	-0.00595
148	96.1538	-0.03172	257.376	98.9692	-0.006
148.167	96.1501	-0.03154	257.711	98.9669	-0.00605
148.333	96.1464	-0.03134	258.048	98.9647	-0.00609
148.5	96.1424	-0.03113	258.385	98.9625	-0.00614
148.667	96.1384	-0.03092	258.724	98.9602	-0.00618
148.833	96.1345	-0.0307	259.063	98.9579	-0.00623
149	96.1304	-0.03047	259.396	98.9557	-0.00628
149.167	96.1266	-0.03025	259.734	98.9535	-0.00634
149.333	96.1226	-0.03003	260.076	98.9513	-0.00641
149.5	96.1186	-0.02981	260.41	98.9491	-0.00648
149.667	96.1147	-0.02961	260.748	98.947	-0.00655
149.833	96.1107	-0.02942	261.082	98.9449	-0.00663
150	96.1067	-0.02924	261.423	98.9429	-0.00671
150.167	96.1029	-0.02907	261.756	98.9409	-0.00678
150.333	96.0992	-0.02891	262.095	98.9389	-0.00685
150.5	96.0955	-0.02875	262.433	98.9369	-0.00691
150.667	96.0918	-0.02862	262.773	98.935	-0.00696
150.833	96.0878	-0.02849	263.1	98.933	-0.007
151	96.0841	-0.02837	263.436	98.931	-0.00703
151.167	96.0806	-0.02825	263.771	98.929	-0.00706
151.333	96.0771	-0.02814	264.11	98.9269	-0.00708
151.5	96.0733	-0.02803	264.44	98.9248	-0.0071
151.667	96.0695	-0.02792	264.78	98.9226	-0.00711
151.833	96.0657	-0.02781	265.11	98.9203	-0.00712
152	96.0623	-0.0277	265.45	98.918	-0.00714
152.167	96.0588	-0.0276	265.785	98.9156	-0.00715
152.333	96.0553	-0.0275	266.13	98.9131	-0.00717
152.5	96.0514	-0.0274	266.46	98.9106	-0.0072
152.667	96.0474	-0.0273	266.797	98.9079	-0.00723
152.833	96.0438	-0.0272	267.139	98.9052	-0.00726
153	96.0399	-0.02711	267.469	98.9025	-0.0073
153.167	96.0361	-0.02702	267.806	98.8997	-0.00734
153.333	96.0322	-0.02693	268.14	98.8968	-0.00737
153.5	96.0285	-0.02684	268.482	98.8939	-0.00741
153.667	96.0249	-0.02674	268.814	98.891	-0.00744
153.833	96.0213	-0.02665	269.143	98.888	-0.00746
154	96.0178	-0.02656	269.486	98.8851	-0.00748
154.167	96.014	-0.02647	269.828	98.8823	-0.00749
154.333	96.0105	-0.02638	270.163	98.8795	-0.0075
154.5	96.0072	-0.0263	270.498	98.8767	-0.00751
154.667	96.0039	-0.02622	270.827	98.874	-0.00751
154.833	96.0002	-0.02615	271.171	98.8713	-0.0075
155	95.9969	-0.02607	271.503	98.8688	-0.00749
155.167	95.9938	-0.02599	271.845	98.8662	-0.00749
155.333	95.9904	-0.02591	272.184	98.8637	-0.00748
155.5	95.987	-0.02583	272.509	98.8613	-0.00747
155.667	95.9837	-0.02575	272.854	98.8589	-0.00746
155.833	95.98	-0.02567	273.19	98.8565	-0.00746
156	95.9766	-0.0256	273.522	98.8541	-0.00746
156.167	95.9733	-0.02552	273.86	98.8517	-0.00745
156.333	95.9696	-0.02545	274.193	98.8492	-0.00745
156.5	95.9663	-0.02537	274.53	98.8468	-0.00745
156.667	95.9631	-0.02529	274.871	98.8444	-0.00745
156.833	95.9596	-0.02522	275.204	98.8419	-0.00745
157	95.9565	-0.02515	275.531	98.8395	-0.00745
157.167	95.9535	-0.02507	275.865	98.8371	-0.00745
157.333	95.9501	-0.02499	276.208	98.8347	-0.00744
157.5	95.9469	-0.0249	276.541	98.8324	-0.00743
157.667	95.944	-0.02482	276.879	98.83	-0.00742
157.833	95.9408	-0.02474	277.215	98.8276	-0.00741
158	95.9377	-0.02466	277.554	98.8253	-0.0074
158.167	95.9345	-0.02457	277.886	98.823	-0.00738
158.333	95.9313	-0.02449	278.218	98.8207	-0.00736
158.5	95.9282	-0.02441	278.556	98.8183	-0.00733
158.667	95.925	-0.02432	278.895	98.816	-0.0073
158.833	95.9219	-0.02423	279.227	98.8137	-0.00726
159	95.9187	-0.02414	279.571	98.8114	-0.00723
159.167	95.9156	-0.02406	279.902	98.809	-0.00718
159.333	95.9124	-0.02398	280.237	98.8066	-0.00714
159.5	95.9093	-0.0239	280.571	98.8042	-0.00709
159.667	95.9061	-0.02383	280.904	98.8017	-0.00704
159.833	95.9029	-0.02374	281.241	98.7993	-0.00699
160	95.8998	-0.02366	281.581	98.7968	-0.00695
160.167	95.8966	-0.02359	281.919	98.7943	-0.0069
160.333	95.8935	-0.02351	282.247	98.7917	-0.00686
160.5	95.8903	-0.02345	282.584	98.7892	-0.00683
160.667	95.8872	-0.02337	282.922	98.7867	-0.0068
160.833	95.884	-0.02331	283.261	98.7842	-0.00677
161	95.8809	-0.02325	283.596	98.7817	-0.00676
161.167	95.8774	-0.02317	283.925	98.7794	-0.00675
161.333	95.8744	-0.02311	284.261	98.7771	-0.00674
161.5	95.8714	-0.02303	284.598	98.7749	-0.00675
161.667	95.8681	-0.02296	284.936	98.7726	-0.00676
161.833	95.8652	-0.02288	285.272	98.7705	-0.00677
162	95.8623	-0.02279	285.61	98.7684	-0.00679
162.167	95.859	-0.02271	285.943	98.7662	-0.00682
162.333	95.8561	-0.02262	286.282	98.7641	-0.00684
162.5	95.853	-0.02253	286.614	98.7619	-0.00687
162.667	95.8499	-0.02244	286.952	98.7598	-0.00689
162.833	95.8472	-0.02235	287.288	98.7575	-0.00691
163	95.8442	-0.02226	287.617	98.7553	-0.00693
163.167	95.8412	-0.02217	287.95	98.7531	-0.00694
163.333	95.8385	-0.02208	288.289	98.7507	-0.00695
163.5	95.8355	-0.02199	288.631	98.7484	-0.00695
163.667	95.8325	-0.0219	288.963	98.7461	-0.00695
163.833	95.8295	-0.02182	289.298	98.7437	-0.00695
164	95.8265	-0.02172	289.638	98.7414	-0.00694
164.167	95.8235	-0.02164	289.975	98.7391	-0.00693
164.333	95.8205	-0.02155	290.313	98.7368	-0.00691
164.5	95.8175	-0.02146	290.641	98.7346	-0.0069
164.667	95.8146	-0.02138	290.986	98.7324	-0.00689
164.833	95.8117	-0.0213	291.324	98.7301	-0.00687
165	95.8088	-0.02122	291.659	98.7279	-0.00686
165.167	95.8059	-0.02115	291.993	98.7257	-0.00684
165.333	95.8031	-0.02109	292.325	98.7234	-0.00683
165.5	95.7999	-0.02103	292.657	98.7212	-0.00682
165.667	95.7971	-0.02097	292.983	98.7189	-0.00682
165.833	95.7943	-0.02092	293.329	98.7166	-0.00681
166	95.7915	-0.02087	293.666	98.7143	-0.00681
166.167	95.7888	-0.02082	294.011	98.7121	-0.00681
166.333	95.786	-0.02078	294.338	98.7098	-0.00681
166.5	95.7832	-0.02073	294.671	98.7075	-0.00682
166.667	95.7804	-0.02068	295.01	98.7052	-0.00682
166.833	95.7772	-0.02064	295.345	98.7029	-0.00682
167	95.7743	-0.02058	295.676	98.7006	-0.00683
167.167	95.7712	-0.02052	296.017	98.6982	-0.00683
167.333	95.7685	-0.02046	296.358	98.6959	-0.00684
167.5	95.7655	-0.02041	296.685	98.6934	-0.00684
167.667	95.7625	-0.02036	297.025	98.691	-0.00684
167.833	95.7599	-0.02032	297.357	98.6885	-0.00685
168	95.7569	-0.02029	297.692	98.6859	-0.00685
168.167	95.7544	-0.02026	298.026	98.6834	-0.00686
168.333	95.7515	-0.02024	298.358	98.6807	-0.00686
168.5	95.7487	-0.02023	298.697	98.6781	-0.00687
168.667	95.7462	-0.02023	299.033	98.6754	-0.00688
168.833	95.7434	-0.02025	299.374	98.6728	-0.00689
169	95.7409	-0.02028	299.708	98.6702	-0.0069
169.167	95.7382	-0.02032	300.044	98.6677	-0.00691
169.333	95.7355	-0.02036	300.379	98.6652	-0.00693
169.5	95.733	-0.02041	300.715	98.6628	-0.00694
169.667	95.7302	-0.02046	301.048	98.6605	-0.00694
169.833	95.7271	-0.02051	301.388	98.6582	-0.00695
170	95.7243	-0.02056	301.728	98.656	-0.00695
170.167	95.7213	-0.0206	302.061	98.6539	-0.00695
170.333	95.7186	-0.02063	302.39	98.6518	-0.00695
170.5	95.7156	-0.02065	302.729	98.6497	-0.00695
170.667	95.7131	-0.02067	303.062	98.6477	-0.00695
170.833	95.7104	-0.02069	303.399	98.6458	-0.00695
171	95.7081	-0.0207	303.739	98.6438	-0.00695
171.167	95.7061	-0.02071	304.078	98.6418	-0.00695
171.333	95.7036	-0.02071	304.407	98.6398	-0.00695
171.5	95.7013	-0.0207	304.742	98.6378	-0.00696
171.667	95.6989	-0.0207	305.088	98.6357	-0.00697
171.833	95.6963	-0.02069	305.424	98.6336	-0.00698
172	95.6937	-0.02068	305.76	98.6314	-0.00699
172.167	95.6906	-0.02067	306.085	98.6292	-0.007
172.333	95.6876	-0.02064	306.419	98.6269	-0.00702
172.5	95.6846	-0.02062	306.754	98.6245	-0.00702
172.667	95.6814	-0.02058	307.088	98.6221	-0.00703
172.833	95.6779	-0.02055	307.428	98.6196	-0.00704
173	95.6743	-0.0205	307.767	98.6171	-0.00704
173.167	95.6707	-0.02046	308.102	98.6145	-0.00704
173.333	95.6676	-0.02042	308.43	98.612	-0.00704
173.5	95.6644	-0.02039	308.763	98.6093	-0.00704
173.667	95.6613	-0.02035	309.108	98.6067	-0.00704
173.833	95.6583	-0.02031	309.443	98.6041	-0.00704
174	95.6555	-0.02026	309.786	98.6016	-0.00705
174.167	95.6529	-0.02022	310.118	98.599	-0.00705
174.333	95.6504	-0.02017	310.445	98.5965	-0.00706
174.5	95.6483	-0.02012	310.78	98.5941	-0.00706
174.667	95.6456	-0.02007	311.128	98.5917	-0.00707
174.833	95.6433	-0.02001	311.462	98.5893	-0.00707
175	95.641	-0.01995	311.804	98.587	-0.00708
175.167	95.6383	-0.01988	312.13	98.5847	-0.00708
175.333	95.6359	-0.0198	312.465	98.5824	-0.00709
175.5	95.6332	-0.01971	312.797	98.5802	-0.00709
175.667	95.6305	-0.01961	313.134	98.578	-0.0071
175.833	95.6279	-0.01952	313.473	98.5757	-0.0071
176	95.6253	-0.01941	313.812	98.5733	-0.00711
176.167	95.6225	-0.01931	314.146	98.5709	-0.00712
176.333	95.6201	-0.0192	314.483	98.5686	-0.00713
176.5	95.6175	-0.0191	314.817	98.5661	-0.00714
176.667	95.6152	-0.01899	315.142	98.5637	-0.00716
176.833	95.6126	-0.0189	315.486	98.5613	-0.00718
177	95.61	-0.0188	315.829	98.5588	-0.00721
177.167	95.6075	-0.01871	316.162	98.5564	-0.00723
177.333	95.605	-0.01863	316.493	98.5538	-0.00726
177.5	95.6024	-0.01856	316.828	98.5514	-0.00729
177.667	95.6	-0.01849	317.163	98.5489	-0.00731
177.833	95.5978	-0.01843	317.502	98.5464	-0.00733
178	95.5952	-0.01837	317.839	98.5439	-0.00735
178.167	95.593	-0.01833	318.169	98.5414	-0.00737
178.333	95.5905	-0.0183	318.507	98.5389	-0.00738
178.5	95.5879	-0.01827	318.841	98.5364	-0.00738
178.667	95.5855	-0.01824	319.179	98.5338	-0.00739
178.833	95.5826	-0.01822	319.515	98.5313	-0.00739
179	95.58	-0.01821	319.851	98.5288	-0.00739
179.167	95.5774	-0.0182	320.189	98.5262	-0.00738
179.333	95.5746	-0.01818	320.518	98.5237	-0.00738
179.5	95.5717	-0.01817	320.851	98.5212	-0.00737
179.667	95.5687	-0.01816	321.19	98.5188	-0.00736
179.833	95.5658	-0.01815	321.516	98.5164	-0.00736
180	95.5634	-0.01814	321.853	98.514	-0.00735
180.167	95.561	-0.01814	322.185	98.5116	-0.00735
180.333	95.559	-0.01813	322.526	98.5092	-0.00735
180.5	95.5565	-0.01812	322.859	98.5068	-0.00735
180.667	95.5542	-0.01811	323.194	98.5044	-0.00735
180.833	95.5519	-0.01809	323.528	98.502	-0.00736
181	95.5497	-0.01806	323.867	98.4996	-0.00737
181.167	95.5476	-0.01804	324.206	98.4971	-0.00738
181.333	95.5451	-0.01802	324.532	98.4947	-0.00739
181.5	95.5431	-0.018	324.868	98.4921	-0.00741
181.667	95.5406	-0.01798	325.203	98.4896	-0.00743
181.833	95.5386	-0.01795	325.546	98.4871	-0.00745
182	95.5362	-0.01793	325.88	98.4845	-0.00748
182.167	95.5338	-0.01791	326.206	98.482	-0.0075
182.333	95.5313	-0.01788	326.549	98.4795	-0.00753
182.5	95.5287	-0.01786	326.882	98.4771	-0.00755
182.667	95.526	-0.01784	327.218	98.4746	-0.00756
182.833	95.5236	-0.01782	327.554	98.4721	-0.00757
183	95.5208	-0.01779	327.894	98.4697	-0.00758
183.167	95.5189	-0.01777	328.224	98.4672	-0.00758
183.333	95.5167	-0.01774	328.561	98.4648	-0.00758
183.5	95.5147	-0.01771	328.896	98.4624	-0.00757
183.667	95.5123	-0.01768	329.234	98.46	-0.00755
183.833	95.5095	-0.01764	329.563	98.4575	-0.00754
184	95.5071	-0.01761	329.896	98.455	-0.00752
184.167	95.5048	-0.01758	330.242	98.4525	-0.0075
184.333	95.5025	-0.01755	330.574	98.4499	-0.00749
184.5	95.5003	-0.01753	330.905	98.4474	-0.00748
184.667	95.4981	-0.0175	331.244	98.4447	-0.00747
184.833	95.496	-0.01747	331.569	98.4421	-0.00746
185	95.4938	-0.01744	331.906	98.4396	-0.00745
185.167	95.4917	-0.0174	332.245	98.4371	-0.00745
185.333	95.4896	-0.01735	332.579	98.4345	-0.00745
185.5	95.4875	-0.01729	332.919	98.432	-0.00746
185.667	95.4854	-0.01722	333.253	98.4295	-0.00747
185.833	95.4832	-0.01714	333.592	98.4269	-0.00748
186	95.4811	-0.01704	333.929	98.4244	-0.00748
186.167	95.4789	-0.01694	334.254	98.4219	-0.00749
186.333	95.4767	-0.01683	334.593	98.4193	-0.0075
186.5	95.4744	-0.01672	334.925	98.4167	-0.0075
186.667	95.4721	-0.01663	335.262	98.4142	-0.0075
186.833	95.4697	-0.01654	335.598	98.4115	-0.0075
187	95.4672	-0.01646	335.923	98.4089	-0.00751
187.167	95.4647	-0.0164	336.262	98.4063	-0.00751
187.333	95.4625	-0.01637	336.596	98.4036	-0.0075
187.5	95.46	-0.01635	336.929	98.401	-0.0075
187.667	95.4578	-0.01634	337.263	98.3984	-0.0075
187.833	95.4555	-0.01634	337.602	98.3957	-0.0075
188	95.4532	-0.01636	337.935	98.3931	-0.00749
188.167	95.4507	-0.01638	338.262	98.3905	-0.00749
188.333	95.4483	-0.01642	338.599	98.388	-0.00748
188.5	95.4453	-0.01647	338.937	98.3854	-0.00748
188.667	95.4427	-0.01651	339.274	98.3829	-0.00748
188.833	95.44	-0.01656	339.607	98.3804	-0.00748
189	95.4378	-0.0166	339.944	98.3778	-0.00748
189.167	95.4354	-0.01664	340.277	98.3754	-0.00747
189.333	95.4335	-0.01668	340.615	98.3729	-0.00747
189.5	95.4313	-0.01672	340.952	98.3705	-0.00747
189.667	95.4295	-0.01676	341.285	98.3681	-0.00746
189.833	95.4277	-0.0168	341.622	98.3657	-0.00746
190	95.4262	-0.01685	341.956	98.3634	-0.00747
190.167	95.4242	-0.01688	342.29	98.3611	-0.00747
190.333	95.4225	-0.01691	342.623	98.3588	-0.00747
190.5	95.4203	-0.01693	342.962	98.3566	-0.00747
190.667	95.4182	-0.01696	343.302	98.3544	-0.00748
190.833	95.416	-0.01699	343.629	98.3521	-0.00748
191	95.4138	-0.01701	343.962	98.3499	-0.00748
191.167	95.4115	-0.01704	344.305	98.3476	-0.00749
191.333	95.4088	-0.01706	344.636	98.3452	-0.00749
191.5	95.4062	-0.01709	344.963	98.3428	-0.0075
191.667	95.4032	-0.01712	345.297	98.3403	-0.00751
191.833	95.4003	-0.01714	345.638	98.3377	-0.00751
192	95.3978	-0.01716	345.971	98.3351	-0.00752
192.167	95.3953	-0.01719	346.296	98.3325	-0.00752
192.333	95.3928	-0.0172	346.642	98.3298	-0.00753
192.5	95.3905	-0.01722	346.975	98.327	-0.00753
192.667	95.3882	-0.01724	347.313	98.3243	-0.00754
192.833	95.3861	-0.01725	347.643	98.3216	-0.00754
193	95.384	-0.01727	347.979	98.3189	-0.00755
193.167	95.3818	-0.01728	348.315	98.3162	-0.00755
193.333	95.3796	-0.01729	348.655	98.3135	-0.00756
193.5	95.3772	-0.01729	348.991	98.3109	-0.00757
193.667	95.375	-0.01728	349.319	98.3084	-0.00757
193.833	95.3725	-0.01727	349.647	98.3059	-0.00758
194	95.3704	-0.01724	349.979	98.3035	-0.00759
194.167	95.3682	-0.01721	350.32	98.3011	-0.00759
194.333	95.3661	-0.01715	350.658	98.2987	-0.00759
194.5	95.3639	-0.01709	350.998	98.2963	-0.00759
194.667	95.3618	-0.01702	351.327	98.2939	-0.00759
194.833	95.3597	-0.01694	351.653	98.2914	-0.00759
195	95.3573	-0.01685	351.989	98.289	-0.00758
195.167	95.3554	-0.01677	352.321	98.2865	-0.00758
195.333	95.3531	-0.01668	352.663	98.284	-0.00757
195.5	95.3511	-0.01661	352.999	98.2815	-0.00756
195.667	95.3489	-0.01653	353.329	98.2789	-0.00754
195.833	95.3469	-0.01646	353.673	98.2763	-0.00753
196	95.3447	-0.0164	354.003	98.2736	-0.00752
196.167	95.3427	-0.01635	354.343	98.271	-0.0075
196.333	95.3403	-0.01631	354.679	98.2683	-0.0075
196.5	95.3382	-0.01627	355.008	98.2657	-0.00749
196.667	95.3361	-0.01625	355.332	98.263	-0.00748
196.833	95.3339	-0.01625	355.676	98.2604	-0.00748
197	95.3318	-0.01625	356.005	98.2578	-0.00748
197.167	95.3296	-0.01626	356.333	98.2552	-0.00748
197.333	95.3275	-0.01628	356.673	98.2527	-0.00748
197.5	95.325	-0.01631	357.004	98.2501	-0.00748
197.667	95.3228	-0.01634	357.34	98.2475	-0.00749
197.833	95.3204	-0.01639	357.676	98.2449	-0.00749
198	95.3182	-0.01644	358.016	98.2423	-0.00749
198.167	95.3157	-0.01649	358.35	98.2397	-0.00749
198.333	95.3136	-0.01656	358.678	98.237	-0.00748
198.5	95.3114	-0.01663	359.018	98.2344	-0.00748
198.667	95.3093	-0.0167	359.345	98.2318	-0.00747
198.833	95.3071	-0.01677	359.678	98.2292	-0.00746
199	95.305	-0.01683	360.005	98.2267	-0.00744
199.167	95.3029	-0.0169	360.339	98.2241	-0.00743
199.333	95.3005	-0.01695	360.68	98.2216	-0.00741
199.5	95.2986	-0.017	361.02	98.2191	-0.0074
199.667	95.2963	-0.01704	361.345	98.2166	-0.00739
199.833	95.2943	-0.01708	361.677	98.2141	-0.00739
200	95.2921	-0.01713	362.015	98.2117	-0.00739
200.167	95.2904	-0.01717	362.342	98.2094	-0.00739
200.333	95.2882	-0.01721	362.682	98.207	-0.0074
200.5	95.2862	-0.01724	363.016	98.2047	-0.00741
200.667	95.2837	-0.01728	363.343	98.2024	-0.00743
200.833	95.2814	-0.0173	363.675	98.2001	-0.00744
201	95.2789	-0.01733	364.012	98.1977	-0.00746
201.167	95.2764	-0.01735	364.346	98.1953	-0.00748
201.333	95.2739	-0.01736	364.673	98.193	-0.0075
201.5	95.271	-0.01736	365.007	98.1906	-0.00751
201.667	95.2684	-0.01736	365.342	98.1882	-0.00752
201.833	95.2656	-0.01735	365.682	98.1859	-0.00752
202	95.263	-0.01734	366.012	98.1837	-0.00752
202.167	95.2602	-0.01732	366.353	98.1814	-0.00752
202.333	95.2577	-0.0173	366.686	98.1792	-0.0075
202.5	95.2549	-0.01727	367.019	98.177	-0.00749
202.667	95.2524	-0.01724	367.357	98.1748	-0.00748
202.833	95.2501	-0.0172	367.691	98.1725	-0.00747
203	95.2476	-0.01715	368.025	98.1702	-0.00746
203.167	95.2456	-0.01711	368.356	98.1679	-0.00745
203.333	95.2438	-0.01706	368.702	98.1655	-0.00745
203.5	95.242	-0.01701	369.027	98.163	-0.00745
203.667	95.2397	-0.01696	369.362	98.1605	-0.00746
203.833	95.2377	-0.01689	369.693	98.1579	-0.00747
204	95.2354	-0.01682	370.025	98.1552	-0.00748
204.167	95.2335	-0.01673	370.358	98.1525	-0.0075
204.333	95.2311	-0.01664	370.698	98.1496	-0.00752
204.5	95.2291	-0.01653	371.028	98.1468	-0.00754
204.667	95.2267	-0.0164	371.361	98.144	-0.00755
204.833	95.2243	-0.01627	371.696	98.1411	-0.00757
205	95.2223	-0.01613	372.024	98.1383	-0.00759
205.167	95.22	-0.01599	372.361	98.1356	-0.00761
205.333	95.2181	-0.01585	372.692	98.1329	-0.00762
205.5	95.2159	-0.01571	373.031	98.1301	-0.00763
205.667	95.214	-0.01558	373.374	98.1275	-0.00764
205.833	95.2118	-0.01545	373.702	98.1248	-0.00766
206	95.2099	-0.01532	374.032	98.1222	-0.00767
206.167	95.2076	-0.01521	374.369	98.1196	-0.00768
206.333	95.2056	-0.0151	374.71	98.117	-0.00769
206.5	95.2036	-0.01501	375.034	98.1143	-0.0077
206.667	95.2017	-0.01493	375.369	98.1117	-0.00772
206.833	95.1993	-0.01487	375.707	98.109	-0.00773
207	95.1968	-0.01483	376.041	98.1064	-0.00775
207.167	95.1948	-0.0148	376.367	98.1037	-0.00778
207.333	95.1922	-0.01478	376.707	98.101	-0.0078
207.5	95.19	-0.01478	377.039	98.0983	-0.00783
207.667	95.1877	-0.01479	377.367	98.0956	-0.00786
207.833	95.1858	-0.0148	377.698	98.0929	-0.00789
208	95.1836	-0.01482	378.03	98.0902	-0.00793
208.167	95.1818	-0.01486	378.366	98.0876	-0.00797
208.333	95.18	-0.01491	378.699	98.085	-0.00801
208.5	95.1784	-0.01498	379.034	98.0824	-0.00805
208.667	95.1767	-0.01505	379.373	98.0799	-0.00808
208.833	95.1751	-0.01512	379.707	98.0774	-0.00811
209	95.1735	-0.01519	380.048	98.075	-0.00814
209.167	95.1716	-0.01527	380.371	98.0726	-0.00817
209.333	95.17	-0.01535	380.713	98.0703	-0.0082
209.5	95.1681	-0.01542	381.045	98.0679	-0.00822
209.667	95.1664	-0.01549	381.377	98.0654	-0.00824
209.833	95.1644	-0.01556	381.709	98.0629	-0.00825
210	95.1626	-0.01563	382.047	98.0603	-0.00827
210.167	95.1606	-0.0157	382.38	98.0577	-0.00828
210.333	95.1586	-0.01577	382.715	98.055	-0.00829
210.5	95.1563	-0.01584	383.044	98.0521	-0.00829
210.667	95.1538	-0.01591	383.383	98.0492	-0.00829
210.833	95.1515	-0.01599	383.716	98.0463	-0.0083
211	95.149	-0.01606	384.047	98.0433	-0.0083
211.167	95.1465	-0.01613	384.384	98.0403	-0.0083
211.333	95.1436	-0.0162	384.718	98.0373	-0.0083
211.5	95.1411	-0.01627	385.05	98.0344	-0.0083
211.667	95.1383	-0.01635	385.381	98.0315	-0.00831
211.833	95.1357	-0.01642	385.708	98.0286	-0.00832
212	95.1329	-0.01649	386.05	98.0258	-0.00833
212.167	95.1304	-0.01657	386.38	98.023	-0.00834
212.333	95.1275	-0.01664	386.713	98.0203	-0.00835
212.5	95.125	-0.0167	387.047	98.0176	-0.00837
212.667	95.1225	-0.01675	387.372	98.015	-0.0084
212.833	95.1199	-0.01678	387.715	98.0123	-0.00842
213	95.1178	-0.01681	388.048	98.0096	-0.00844
213.167	95.1158	-0.01683	388.377	98.0068	-0.00847
213.333	95.1139	-0.01683	388.708	98.0041	-0.0085
213.5	95.1119	-0.01683	389.042	98.0013	-0.00852
213.667	95.1099	-0.01681	389.376	97.9984	-0.00854
213.833	95.1076	-0.01679	389.71	97.9955	-0.00857
214	95.1057	-0.01676	390.044	97.9926	-0.00859
214.167	95.1033	-0.01671	390.377	97.9896	-0.00861
214.333	95.1013	-0.01666	390.71	97.9866	-0.00863
214.5	95.0989	-0.0166	391.041	97.9835	-0.00866
214.667	95.0968	-0.01653	391.375	97.9804	-0.00868
214.833	95.0946	-0.01645	391.71	97.9773	-0.00871
215	95.0922	-0.01638	392.044	97.974	-0.00874
215.167	95.0902	-0.01631	392.376	97.9708	-0.00878
215.333	95.0879	-0.01624	392.708	97.9676	-0.00881
215.5	95.0859	-0.01618	393.04	97.9644	-0.00884
215.667	95.0836	-0.01612	393.377	97.9612	-0.00887
215.833	95.0817	-0.01607	393.702	97.958	-0.00891
216	95.0793	-0.01601	394.04	97.955	-0.00894
216.167	95.0773	-0.01597	394.372	97.952	-0.00898
216.333	95.0753	-0.01593	394.699	97.949	-0.00901
216.5	95.0734	-0.01591	395.035	97.9462	-0.00904
216.667	95.071	-0.01589	395.375	97.9434	-0.00906
216.833	95.0689	-0.01587	395.705	97.9407	-0.00909
217	95.0667	-0.01587	396.039	97.9379	-0.0091
217.167	95.0646	-0.01586	396.377	97.9352	-0.00912
217.333	95.0624	-0.01585	396.71	97.9325	-0.00912
217.5	95.0601	-0.01585	397.044	97.9298	-0.00913
217.667	95.0579	-0.01584	397.38	97.927	-0.00913
217.833	95.0553	-0.01582	397.71	97.9241	-0.00912
218	95.053	-0.0158	398.038	97.9212	-0.00912
218.167	95.0507	-0.01579	398.378	97.9182	-0.00912
218.333	95.0483	-0.01577	398.709	97.9152	-0.00912
218.5	95.046	-0.01576	399.042	97.9121	-0.00912
218.667	95.0436	-0.01576	399.376	97.909	-0.00913
218.833	95.0414	-0.01575	399.713	97.9059	-0.00915
219	95.0392	-0.01574	400.035	97.9028	-0.00917
219.167	95.037	-0.01572	400.364	97.8996	-0.00919
219.333	95.0348	-0.0157	400.7	97.8965	-0.00923
219.5	95.0327	-0.01568	401.031	97.8933	-0.00926
219.667	95.0305	-0.01565	401.371	97.8902	-0.0093
219.833	95.0284	-0.01562	401.697	97.8871	-0.00934
220	95.0263	-0.01559	402.038	97.8839	-0.00938
220.167	95.0241	-0.01555	402.367	97.8808	-0.00942
220.333	95.0219	-0.01551	402.705	97.8777	-0.00945
220.5	95.0197	-0.01549	403.042	97.8746	-0.00948
220.667	95.0174	-0.01546	403.367	97.8714	-0.0095
220.833	95.0151	-0.01545	403.699	97.8683	-0.00953
221	95.0127	-0.01543	404.032	97.8651	-0.00954
221.167	95.0103	-0.01542	404.368	97.8619	-0.00956
221.333	95.0083	-0.01542	404.695	97.8587	-0.00958
221.5	95.0059	-0.01542	405.031	97.8554	-0.0096
221.667	95.0034	-0.01544	405.369	97.8522	-0.00962
221.833	95.0009	-0.01546	405.695	97.8489	-0.00965
222	94.9987	-0.01549	406.02	97.8456	-0.00967
222.167	94.9961	-0.0155	406.363	97.8422	-0.0097
222.333	94.9937	-0.01551	406.692	97.8389	-0.00973
222.5	94.991	-0.01553	407.024	97.8355	-0.00977
222.667	94.9886	-0.01553	407.357	97.8322	-0.0098
222.833	94.9866	-0.01554	407.694	97.8288	-0.00984
223	94.9846	-0.01554	408.03	97.8255	-0.00988
223.167	94.9826	-0.01554	408.361	97.8222	-0.00992
223.333	94.9809	-0.01554	408.696	97.819	-0.00996
223.5	94.9788	-0.01554	409.024	97.8157	-0.01001
223.667	94.9769	-0.01555	409.361	97.8126	-0.01005
223.833	94.9746	-0.01557	409.694	97.8094	-0.0101
224	94.9726	-0.01559	410.029	97.8062	-0.01014
224.167	94.9702	-0.01561	410.362	97.803	-0.01018
224.333	94.9677	-0.01562	410.694	97.7998	-0.01022
224.5	94.9653	-0.01564	411.026	97.7966	-0.01025
224.667	94.9628	-0.01567	411.36	97.7934	-0.01028
224.833	94.9604	-0.01569	411.696	97.7901	-0.0103
225	94.9578	-0.01571	412.023	97.7868	-0.01032
225.167	94.9553	-0.01572	412.362	97.7835	-0.01033
225.333	94.9527	-0.01573	412.698	97.7802	-0.01034
225.5	94.95	-0.01574	413.024	97.7768	-0.01034
225.667	94.9473	-0.01575	413.355	97.7734	-0.01033
225.833	94.945	-0.01575	413.686	97.7698	-0.01033
226	94.9427	-0.01575	414.021	97.7662	-0.01033
226.167	94.941	-0.01575	414.362	97.7626	-0.01033
226.333	94.9387	-0.01575	414.697	97.759	-0.01033
226.5	94.9368	-0.01575	415.026	97.7553	-0.01033
226.667	94.9346	-0.01577	415.351	97.7516	-0.01034
226.833	94.9324	-0.01579	415.686	97.7479	-0.01036
227	94.9301	-0.01584	416.022	97.7442	-0.01038
227.167	94.9278	-0.01588	416.353	97.7404	-0.0104
227.333	94.9254	-0.01594	416.687	97.7367	-0.01042
227.5	94.9229	-0.01599	417.026	97.7331	-0.01044
227.667	94.9204	-0.01605	417.359	97.7295	-0.01047
227.833	94.9182	-0.01611	417.692	97.7259	-0.01049
228	94.9157	-0.01617	418.028	97.7224	-0.01051
228.167	94.9135	-0.01622	418.355	97.7189	-0.01054
228.333	94.9109	-0.01627	418.681	97.7154	-0.01055
228.5	94.9087	-0.01633	419.013	97.712	-0.01057
228.667	94.9062	-0.01638	419.35	97.7085	-0.01058
228.833	94.904	-0.01643	419.688	97.705	-0.01059
229	94.9017	-0.01648	420.02	97.7015	-0.01059
229.167	94.8994	-0.01653	420.348	97.698	-0.0106
229.333	94.8967	-0.01658	420.685	97.6944	-0.0106
229.5	94.8944	-0.01664	421.015	97.6908	-0.01061
229.667	94.8918	-0.01669	421.35	97.6873	-0.01061
229.833	94.8895	-0.01675	421.684	97.6837	-0.01062
230	94.8871	-0.0168	422.018	97.6801	-0.01063
230.167	94.885	-0.01685	422.347	97.6765	-0.01063
230.333	94.8824	-0.01689	422.673	97.673	-0.01064
230.5	94.8801	-0.01691	423	97.6694	-0.01065
230.667	94.8773	-0.01691	423.334	97.6659	-0.01066
230.833	94.8748	-0.01688	423.665	97.6625	-0.01068
231	94.8719	-0.01683	424.002	97.6591	-0.0107
231.167	94.8693	-0.01678	424.327	97.6557	-0.01072
231.333	94.8663	-0.0167	424.663	97.6523	-0.01075
231.5	94.8637	-0.01663	424.991	97.6489	-0.01077
231.667	94.861	-0.01654	425.327	97.6455	-0.01079
231.833	94.8583	-0.01646	425.659	97.6422	-0.01082
232	94.8555	-0.01639	426.001	97.6388	-0.01084
232.167	94.8527	-0.01633	426.332	97.6353	-0.01087
232.333	94.85	-0.01628	426.66	97.6319	-0.01089
232.5	94.8471	-0.01624	426.989	97.6285	-0.01092
232.667	94.8442	-0.01622	427.323	97.625	-0.01094
232.833	94.8413	-0.01621	427.656	97.6215	-0.01096
233	94.8386	-0.01621	427.983	97.618	-0.01098
233.167	94.836	-0.01621	428.318	97.6145	-0.01099
233.333	94.8333	-0.01622	428.651	97.6109	-0.011
233.5	94.8305	-0.01622	428.985	97.6073	-0.01101
233.667	94.8278	-0.01622	429.321	97.6036	-0.01102
233.833	94.8254	-0.01621	429.649	97.5999	-0.01102
234	94.823	-0.0162	429.976	97.5961	-0.01102
234.167	94.8208	-0.01618	430.306	97.5922	-0.01103
234.333	94.8188	-0.01616	430.643	97.5884	-0.01103
234.5	94.8168	-0.01613	430.965	97.5845	-0.01103
234.667	94.815	-0.01609	431.303	97.5806	-0.01104
234.833	94.8136	-0.01606	431.635	97.5767	-0.01104
235	94.812	-0.01603	431.978	97.5729	-0.01104
235.167	94.8103	-0.01601	432.308	97.5691	-0.01105
235.333	94.8084	-0.016	432.642	97.5653	-0.01106
235.5	94.8064	-0.01598	432.967	97.5616	-0.01106
235.667	94.8044	-0.01597	433.3	97.558	-0.01107
235.833	94.8018	-0.01595	433.635	97.5544	-0.01108
236	94.7989	-0.01594	433.972	97.5508	-0.01108
236.167	94.7957	-0.01593	434.296	97.5472	-0.01109
236.333	94.7927	-0.01591	434.634	97.5436	-0.0111
236.5	94.7891	-0.01588	434.959	97.5401	-0.01111
236.667	94.7857	-0.01586	435.29	97.5365	-0.01112
236.833	94.7822	-0.01583	435.628	97.5328	-0.01113
237	94.779	-0.01581	435.957	97.5292	-0.01114
237.167	94.7756	-0.01578	436.293	97.5254	-0.01116
237.333	94.7726	-0.01575	436.627	97.5216	-0.01118
237.5	94.7694	-0.01572	436.96	97.5177	-0.0112
237.667	94.7668	-0.0157	437.299	97.5139	-0.01122
237.833	94.7642	-0.01569	437.628	97.51	-0.01125
238	94.7617	-0.0157	437.964	97.506	-0.01128
238.167	94.7595	-0.01574	438.297	97.502	-0.01131
238.333	94.757	-0.01577	438.632	97.498	-0.01134
238.5	94.7546	-0.01581	438.964	97.494	-0.01136
238.667	94.752	-0.01585	439.298	97.49	-0.01139
238.833	94.7494	-0.01589	439.628	97.4859	-0.01141
239	94.7467	-0.01592	439.964	97.4818	-0.01143
239.167	94.7441	-0.01594	440.291	97.4777	-0.01144
239.333	94.7418	-0.01594	440.619	97.4738	-0.01145
239.5	94.7393	-0.01593	440.945	97.4699	-0.01145
239.667	94.7371	-0.01592	441.279	97.466	-0.01146
239.833	94.7347	-0.0159	441.615	97.4622	-0.01146
240	94.7326	-0.01587	441.955	97.4584	-0.01146
240.167	94.7301	-0.01584	442.284	97.4548	-0.01146
240.333	94.7281	-0.0158	442.609	97.4512	-0.01146
240.5	94.7257	-0.01577	442.942	97.4476	-0.01146
240.667	94.7237	-0.01574	443.274	97.4442	-0.01146
240.833	94.7217	-0.01573	443.609	97.4407	-0.01146
241	94.7199	-0.01574	443.941	97.4373	-0.01146
241.167	94.718	-0.01576	444.275	97.4339	-0.01145
241.333	94.7154	-0.0158	444.612	97.4305	-0.01144
241.5	94.713	-0.01584	444.94	97.4271	-0.01144
241.667	94.71	-0.01589	445.272	97.4236	-0.01143
241.833	94.7071	-0.01595	445.603	97.4201	-0.01143
242	94.7038	-0.016	445.932	97.4165	-0.01143
242.167	94.7006	-0.01606	446.265	97.4129	-0.01144
242.333	94.6976	-0.01612	446.592	97.4092	-0.01145
242.5	94.6946	-0.01618	446.929	97.4055	-0.01147
242.667	94.6916	-0.01623	447.261	97.4018	-0.0115
242.833	94.6882	-0.01629	447.59	97.3979	-0.01154
243	94.6852	-0.01635	447.93	97.394	-0.01158
243.167	94.6819	-0.01642	448.26	97.39	-0.01162
243.333	94.679	-0.01649	448.596	97.386	-0.01167
243.5	94.6761	-0.01656	448.929	97.382	-0.01171
243.667	94.6732	-0.01662	449.256	97.3779	-0.01175
243.833	94.6705	-0.01669	449.583	97.3738	-0.01179
244	94.6678	-0.01674	449.918	97.3697	-0.01182
244.167	94.6654	-0.01679	450.253	97.3655	-0.01184
244.333	94.6627	-0.01683	450.585	97.3613	-0.01186
244.5	94.6601	-0.01685	450.917	97.3571	-0.01187
244.667	94.6571	-0.01685	451.254	97.353	-0.01188
244.833	94.6545	-0.01684	451.586	97.3489	-0.01188
245	94.6519	-0.01682	451.916	97.3448	-0.01187
245.167	94.6493	-0.01679	452.247	97.3408	-0.01187
245.333	94.6466	-0.01674	452.578	97.3367	-0.01186
245.5	94.644	-0.01668	452.914	97.3327	-0.01185
245.667	94.6415	-0.01661	453.25	97.3287	-0.01184
245.833	94.6389	-0.01654	453.579	97.3248	-0.01184
246	94.6362	-0.01646	453.91	97.3209	-0.01183
246.167	94.6335	-0.01639	454.236	97.3171	-0.01182
246.333	94.6307	-0.01633	454.574	97.3133	-0.01181
246.5	94.628	-0.01629	454.91	97.3095	-0.0118
246.667	94.6256	-0.01625	455.24	97.3057	-0.01179
246.833	94.6228	-0.01621	455.571	97.3019	-0.01178
247	94.6199	-0.01619	455.906	97.2981	-0.01177
247.167	94.617	-0.01618	456.235	97.2943	-0.01176
247.333	94.614	-0.01617	456.565	97.2904	-0.01176
247.5	94.6114	-0.01616	456.893	97.2865	-0.01176
247.667	94.6083	-0.01615	457.23	97.2826	-0.01176
247.833	94.6056	-0.01614	457.562	97.2786	-0.01177
248	94.6025	-0.01614	457.889	97.2746	-0.01178
248.167	94.5998	-0.01615	458.22	97.2706	-0.0118
248.333	94.5972	-0.01615	458.556	97.2666	-0.01182
248.5	94.5941	-0.01615	458.884	97.2627	-0.01185
248.667	94.5914	-0.01614	459.217	97.2587	-0.01187
248.833	94.5883	-0.01613	459.545	97.2546	-0.01189
249	94.5856	-0.01612	459.878	97.2506	-0.01191
249.167	94.583	-0.0161	460.217	97.2465	-0.01192
249.333	94.5799	-0.0161	460.548	97.2424	-0.01193
249.5	94.5772	-0.0161	460.88	97.2382	-0.01193
249.667	94.5741	-0.01609	461.207	97.234	-0.01193
249.833	94.5714	-0.01608	461.542	97.2297	-0.01192
250	94.5688	-0.01607	461.878	97.2255	-0.0119
250.167	94.5657	-0.01607	462.21	97.2212	-0.01189
250.333	94.563	-0.01607	462.551	97.2169	-0.01187
250.5	94.5602	-0.01607	462.88	97.2126	-0.01186
250.667	94.5574	-0.01607	463.206	97.2084	-0.01185
250.833	94.5546	-0.01607	463.537	97.2043	-0.01185
251	94.5514	-0.01606	463.872	97.2002	-0.01185
251.167	94.5485	-0.01606	464.201	97.1964	-0.01186
251.333	94.5454	-0.01606	464.53	97.1926	-0.01188
251.5	94.5426	-0.01606	464.865	97.1889	-0.0119
251.667	94.5399	-0.01607	465.199	97.1854	-0.01193
251.833	94.5368	-0.01608	465.535	97.182	-0.01196
252	94.5341	-0.01609	465.87	97.1786	-0.01199
252.167	94.5313	-0.01611	466.2	97.1752	-0.01202
252.333	94.5285	-0.01615	466.53	97.1718	-0.01205
252.5	94.5257	-0.01619	466.865	97.1684	-0.01209
252.667	94.5228	-0.01624	467.194	97.1649	-0.01212
252.833	94.5199	-0.0163	467.525	97.1614	-0.01216
253	94.5169	-0.01636	467.858	97.1578	-0.01219
253.167	94.5143	-0.01642	468.19	97.1541	-0.01223
253.333	94.5113	-0.0165	468.523	97.1504	-0.01227
253.5	94.5082	-0.01658	468.853	97.1466	-0.0123
253.667	94.5052	-0.01666	469.183	97.1427	-0.01234
253.833	94.5021	-0.01674	469.515	97.1388	-0.01238
254	94.499	-0.01681	469.845	97.1349	-0.01241
254.167	94.4958	-0.01688	470.177	97.1308	-0.01244
254.333	94.4926	-0.01695	470.513	97.1268	-0.01247
254.5	94.4895	-0.01701	470.843	97.1226	-0.01249
254.667	94.4864	-0.01706	471.173	97.1184	-0.01251
254.833	94.4836	-0.01712	471.505	97.1141	-0.01251
255	94.4806	-0.01717	471.84	97.1097	-0.01251
255.167	94.4777	-0.01722	472.173	97.1052	-0.01249
255.333	94.4753	-0.01727	472.508	97.1006	-0.01247
255.5	94.4724	-0.01733	472.838	97.0959	-0.01244
255.667	94.4695	-0.01738	473.171	97.0912	-0.01241
255.833	94.4667	-0.01743	473.502	97.0864	-0.01237
256	94.4635	-0.01748	473.838	97.0817	-0.01234
256.167	94.4601	-0.01752	474.161	97.077	-0.01231
256.333	94.4568	-0.01755	474.494	97.0725	-0.01228
256.5	94.4534	-0.01759	474.832	97.068	-0.01226
256.667	94.4498	-0.01762	475.163	97.0637	-0.01224
256.833	94.4463	-0.01764	475.491	97.0596	-0.01224
257	94.4427	-0.01765	475.825	97.0554	-0.01224
257.167	94.4394	-0.01765	476.158	97.0514	-0.01225
257.333	94.4358	-0.01766	476.497	97.0474	-0.01227
257.5	94.4323	-0.01765	476.818	97.0435	-0.0123
257.667	94.429	-0.01765	477.152	97.0395	-0.01234
257.833	94.4255	-0.01764	477.479	97.0354	-0.01238
258	94.4224	-0.01762	477.815	97.0313	-0.01243
258.167	94.4191	-0.0176	478.147	97.027	-0.01248
258.333	94.416	-0.01757	478.484	97.0227	-0.01254
258.5	94.4133	-0.01755	478.808	97.0182	-0.01259
258.667	94.4105	-0.01752	479.138	97.0137	-0.01265
258.833	94.4075	-0.01749	479.472	97.0092	-0.0127
259	94.4047	-0.01745	479.801	97.0048	-0.01274
259.167	94.4016	-0.01741	480.128	97.0003	-0.01277
259.333	94.3984	-0.01736	480.463	96.9959	-0.0128
259.5	94.3956	-0.01731	480.795	96.9916	-0.01282
259.667	94.3923	-0.01724	481.12	96.9874	-0.01282
259.833	94.3895	-0.01717	481.458	96.9834	-0.01282
260	94.3866	-0.01709	481.789	96.9793	-0.0128
260.167	94.3834	-0.01702	482.117	96.9754	-0.01278
260.333	94.3805	-0.01695	482.453	96.9714	-0.01275
260.5	94.3775	-0.01689	482.792	96.9675	-0.01272
260.667	94.3742	-0.01684	483.118	96.9636	-0.01268
260.833	94.3712	-0.01679	483.453	96.9596	-0.01264
261	94.3679	-0.01675	483.779	96.9557	-0.01261
261.167	94.3646	-0.01672	484.114	96.9518	-0.01257
261.333	94.3616	-0.01669	484.444	96.9478	-0.01254
261.5	94.3586	-0.01667	484.786	96.9439	-0.0125
261.667	94.3555	-0.01668	485.112	96.9401	-0.01247
261.833	94.3525	-0.01669	485.437	96.9363	-0.01244
262	94.3494	-0.0167	485.77	96.9326	-0.01241
262.167	94.3463	-0.01671	486.106	96.929	-0.01238
262.333	94.3432	-0.01673	486.439	96.9254	-0.01236
262.5	94.34	-0.01675	486.767	96.9218	-0.01233
262.667	94.3371	-0.01676	487.102	96.9182	-0.0123
262.833	94.3338	-0.01676	487.434	96.9147	-0.01227
263	94.3305	-0.01676	487.761	96.911	-0.01225
263.167	94.3272	-0.01677	488.092	96.9073	-0.01222
263.333	94.3239	-0.01677	488.422	96.9034	-0.01221
263.5	94.3206	-0.01678	488.759	96.8993	-0.0122
263.667	94.3173	-0.01678	489.084	96.8951	-0.01219
263.833	94.314	-0.01679	489.419	96.8907	-0.0122
264	94.3107	-0.0168	489.743	96.8861	-0.0122
264.167	94.3073	-0.01682	490.075	96.8813	-0.01221
264.333	94.3041	-0.01683	490.406	96.8765	-0.01222
264.5	94.3012	-0.01684	490.741	96.8716	-0.01223
264.667	94.298	-0.01686	491.076	96.8666	-0.01224
264.833	94.2949	-0.01687	491.398	96.8617	-0.01224
265	94.2918	-0.01688	491.735	96.8568	-0.01224
265.167	94.2887	-0.01688	492.06	96.8521	-0.01223
265.333	94.2857	-0.01688	492.394	96.8474	-0.01221
265.5	94.2826	-0.01688	492.732	96.8429	-0.01218
265.667	94.2796	-0.01688	493.063	96.8386	-0.01215
265.833	94.2766	-0.01688	493.396	96.8345	-0.01212
266	94.2735	-0.01688	493.729	96.8305	-0.01209
266.167	94.2704	-0.01687	494.052	96.8267	-0.01206
266.333	94.2671	-0.01687	494.376	96.823	-0.01203
266.5	94.2638	-0.01687	494.711	96.8194	-0.01201
266.667	94.2608	-0.01687	495.044	96.8158	-0.01199
266.833	94.2574	-0.01688	495.374	96.8124	-0.01198
267	94.254	-0.01688	495.712	96.8089	-0.01198
267.167	94.2509	-0.01689	496.047	96.8053	-0.01198
267.333	94.2475	-0.0169	496.375	96.8017	-0.01198
267.5	94.2441	-0.01691	496.707	96.7981	-0.01199
267.667	94.2409	-0.01693	497.037	96.7944	-0.01199
267.833	94.2378	-0.01695	497.374	96.7907	-0.012
268	94.2342	-0.01696	497.703	96.7868	-0.012
268.167	94.231	-0.01697	498.031	96.7828	-0.01199
268.333	94.2277	-0.01698	498.371	96.7788	-0.01197
268.5	94.2241	-0.01699	498.698	96.7748	-0.01195
268.667	94.2209	-0.017	499.03	96.7707	-0.01193
268.833	94.2177	-0.01701	499.365	96.7666	-0.0119
269	94.2144	-0.01703	499.699	96.7625	-0.01187
269.167	94.2111	-0.01705	500.024	96.7584	-0.01184
269.333	94.2078	-0.01707	500.354	96.7544	-0.0118
269.5	94.2045	-0.01708	500.692	96.7504	-0.01176
269.667	94.2008	-0.01709	501.025	96.7464	-0.01172
269.833	94.1975	-0.01709	501.351	96.7425	-0.01168
270	94.1942	-0.0171	501.681	96.7386	-0.01164
270.167	94.1908	-0.01711	502.015	96.7348	-0.01159
270.333	94.1874	-0.01711	502.352	96.731	-0.01154
270.5	94.184	-0.01712	502.689	96.7272	-0.01149
270.667	94.1806	-0.01713	503.016	96.7234	-0.01143
270.833	94.1772	-0.01714	503.348	96.7196	-0.01137
271	94.1739	-0.01716	503.681	96.7158	-0.01131
271.167	94.1706	-0.01716	504.004	96.712	-0.01125
271.333	94.1672	-0.01717	504.335	96.7082	-0.01119
271.5	94.1638	-0.01718	504.667	96.7044	-0.01113
271.667	94.1604	-0.01719	505.003	96.7007	-0.01108
271.833	94.157	-0.0172	505.334	96.6969	-0.01104
272	94.1535	-0.01721	505.666	96.6932	-0.01101
272.167	94.1502	-0.01723	506	96.6896	-0.01098
272.333	94.1469	-0.01724	506.331	96.686	-0.01097
272.5	94.1432	-0.01725	506.661	96.6824	-0.01097
272.667	94.14	-0.01725	506.999	96.6788	-0.01099
272.833	94.1367	-0.01726	507.327	96.6752	-0.01101
273	94.1332	-0.01727	507.655	96.6716	-0.01104
273.167	94.13	-0.01727	507.99	96.668	-0.01108
273.333	94.1269	-0.01727	508.323	96.6644	-0.01112
273.5	94.1235	-0.01727	508.654	96.6607	-0.01116
273.667	94.1201	-0.01727	508.985	96.657	-0.0112
273.833	94.1171	-0.01727	509.311	96.6532	-0.01123
274	94.1141	-0.01728	509.639	96.6494	-0.01126
274.167	94.1107	-0.01729	509.978	96.6457	-0.01128
274.333	94.1076	-0.01729	510.309	96.6418	-0.0113
274.5	94.1046	-0.01729	510.64	96.6381	-0.01131
274.667	94.1012	-0.0173	510.974	96.6342	-0.01131
274.833	94.0978	-0.0173	511.304	96.6304	-0.01131
275	94.0947	-0.0173	511.637	96.6266	-0.01131
275.167	94.0916	-0.0173	511.97	96.6229	-0.0113
275.333	94.088	-0.0173	512.304	96.6192	-0.01129
275.5	94.0848	-0.0173	512.625	96.6156	-0.01127
275.667	94.0815	-0.0173	512.959	96.612	-0.01127
275.833	94.0778	-0.01729	513.296	96.6084	-0.01126
276	94.0745	-0.01729	513.633	96.6049	-0.01126
276.167	94.0712	-0.01729	513.967	96.6014	-0.01126
276.333	94.0678	-0.01728	514.289	96.5979	-0.01127
276.5	94.0644	-0.01727	514.625	96.5944	-0.01129
276.667	94.061	-0.01726	514.955	96.5909	-0.01131
276.833	94.0576	-0.01725	515.29	96.5874	-0.01133
277	94.0542	-0.01724	515.62	96.5837	-0.01136
277.167	94.0508	-0.01724	515.948	96.5801	-0.01139
277.333	94.0475	-0.01725	516.279	96.5764	-0.01143
277.5	94.0439	-0.01725	516.608	96.5726	-0.01147
277.667	94.0406	-0.01725	516.944	96.5688	-0.01151
277.833	94.0373	-0.01725	517.278	96.5649	-0.01156
278	94.034	-0.01725	517.603	96.5609	-0.0116
278.167	94.0307	-0.01725	517.934	96.5569	-0.01165
278.333	94.0275	-0.01724	518.268	96.5529	-0.0117
278.5	94.0242	-0.01724	518.592	96.5489	-0.01174
278.667	94.0209	-0.01723	518.928	96.5449	-0.01179
278.833	94.0175	-0.01722	519.254	96.5408	-0.01183
279	94.0142	-0.0172	519.595	96.5367	-0.01187
279.167	94.0107	-0.01719	519.93	96.5327	-0.01191
279.333	94.0073	-0.01718	520.254	96.5286	-0.01195
279.5	94.004	-0.01716	520.582	96.5245	-0.01198
279.667	94.0006	-0.01715	520.914	96.5204	-0.01201
279.833	93.9969	-0.01713	521.243	96.5162	-0.01205
280	93.9936	-0.01711	521.581	96.5122	-0.01208
280.167	93.9902	-0.0171	521.908	96.5081	-0.01211
280.333	93.9865	-0.01709	522.247	96.504	-0.01214
280.5	93.9833	-0.01708	522.583	96.5	-0.01217
280.667	93.9801	-0.01707	522.904	96.4959	-0.01219
280.833	93.9768	-0.01705	523.229	96.4918	-0.0122
281	93.9735	-0.01703	523.562	96.4878	-0.01221
281.167	93.9704	-0.01702	523.896	96.4839	-0.01222
281.333	93.9672	-0.017	524.224	96.4799	-0.01223
281.5	93.9637	-0.017	524.558	96.476	-0.01223
281.667	93.9606	-0.01699	524.89	96.4721	-0.01223
281.833	93.9575	-0.01699	525.227	96.4682	-0.01223
282	93.9543	-0.017	525.568	96.4643	-0.01222
282.167	93.9507	-0.01702	525.894	96.4603	-0.01222
282.333	93.9475	-0.01706	526.222	96.4563	-0.01223
282.5	93.9442	-0.0171	526.557	96.4522	-0.01223
282.667	93.9406	-0.01715	526.886	96.4481	-0.01224
282.833	93.9372	-0.0172	527.221	96.444	-0.01225
283	93.9337	-0.01726	527.552	96.4399	-0.01226
283.167	93.9301	-0.01732	527.884	96.4357	-0.01228
283.333	93.927	-0.01738	528.221	96.4315	-0.0123
283.5	93.9239	-0.01745	528.542	96.4273	-0.01232
283.667	93.9204	-0.01752	528.873	96.423	-0.01234
283.833	93.9173	-0.01759	529.215	96.4187	-0.01235
284	93.9143	-0.01764	529.547	96.4143	-0.01237
284.167	93.9109	-0.01769	529.871	96.41	-0.01237
284.333	93.9076	-0.01773	530.209	96.4057	-0.01238
284.5	93.9046	-0.01777	530.531	96.4014	-0.01238
284.667	93.9016	-0.0178	530.867	96.3972	-0.01237
284.833	93.8984	-0.01782	531.197	96.3929	-0.01237
285	93.8955	-0.01783	531.523	96.3886	-0.01236
285.167	93.8924	-0.01785	531.857	96.3844	-0.01236
285.333	93.8888	-0.01786	532.192	96.3801	-0.01236
285.5	93.8851	-0.01787	532.513	96.3759	-0.01236
285.667	93.8817	-0.01788	532.85	96.3717	-0.01237
285.833	93.8778	-0.01788	533.178	96.3675	-0.01238
286	93.8738	-0.01788	533.511	96.3634	-0.01239
286.167	93.8701	-0.01786	533.837	96.3593	-0.01242
286.333	93.866	-0.01785	534.169	96.3553	-0.01245
286.5	93.8623	-0.01783	534.504	96.3513	-0.01248
286.667	93.8587	-0.01782	534.833	96.3475	-0.01252
286.833	93.8549	-0.01781	535.167	96.3436	-0.01256
287	93.8511	-0.01779	535.502	96.3397	-0.0126
287.167	93.8477	-0.01777	535.822	96.3359	-0.01264
287.333	93.8443	-0.01774	536.156	96.332	-0.01267
287.5	93.8407	-0.0177	536.481	96.3281	-0.0127
287.667	93.8375	-0.01766	536.807	96.3242	-0.01273
287.833	93.8345	-0.01762	537.149	96.3203	-0.01276
288	93.8312	-0.01757	537.478	96.3163	-0.01278
288.167	93.8281	-0.01752	537.81	96.3123	-0.01281
288.333	93.825	-0.01747	538.146	96.3083	-0.01283
288.5	93.8216	-0.01742	538.478	96.3043	-0.01284
288.667	93.8181	-0.01737	538.81	96.3003	-0.01286
288.833	93.815	-0.01731	539.134	96.2964	-0.01287
289	93.8119	-0.01725	539.468	96.2923	-0.01289
289.167	93.8083	-0.01718	539.804	96.2883	-0.01291
289.333	93.805	-0.0171	540.138	96.2841	-0.01293
289.5	93.8016	-0.01701	540.462	96.2799	-0.01295
289.667	93.7981	-0.01693	540.791	96.2756	-0.01298
289.833	93.795	-0.01685	541.118	96.2713	-0.013
290	93.7916	-0.01676	541.453	96.2668	-0.01303
290.167	93.7883	-0.01669	541.787	96.2623	-0.01306
290.333	93.7853	-0.01661	542.116	96.2577	-0.01309
290.5	93.7821	-0.01655	542.452	96.253	-0.01313
290.667	93.779	-0.01649	542.786	96.2484	-0.01318
290.833	93.7758	-0.01644	543.121	96.2436	-0.01323
291	93.7727	-0.01641	543.448	96.2389	-0.01329
291.167	93.7696	-0.01638	543.783	96.2342	-0.01336
291.333	93.7665	-0.01636	544.116	96.2295	-0.01342
291.5	93.7634	-0.01635	544.446	96.2249	-0.0135
291.667	93.7603	-0.01634	544.779	96.2204	-0.01357
291.833	93.7573	-0.01634	545.113	96.2159	-0.01365
292	93.7542	-0.01634	545.438	96.2114	-0.01372
292.167	93.7512	-0.01634	545.771	96.2069	-0.01379
292.333	93.7482	-0.01634	546.101	96.2023	-0.01385
292.5	93.7448	-0.01634	546.435	96.1976	-0.01391
292.667	93.7416	-0.01634	546.767	96.193	-0.01396
292.833	93.7385	-0.01635	547.106	96.1882	-0.014
293	93.7353	-0.01636	547.433	96.1834	-0.01404
293.167	93.7322	-0.01638	547.763	96.1786	-0.01407
293.333	93.729	-0.01641	548.091	96.1737	-0.0141
293.5	93.7258	-0.01644	548.418	96.1688	-0.01413
293.667	93.7227	-0.01649	548.757	96.164	-0.01416
293.833	93.7193	-0.01654	549.094	96.1591	-0.01419
294	93.7162	-0.01659	549.417	96.1543	-0.01423
294.167	93.7133	-0.01666	549.753	96.1494	-0.01428
294.333	93.7102	-0.01672	550.095	96.1446	-0.01433
294.5	93.7071	-0.01678	550.417	96.1399	-0.01438
294.667	93.7041	-0.01685	550.748	96.1353	-0.01444
294.833	93.701	-0.01691	551.082	96.1308	-0.0145
295	93.6979	-0.01697	551.414	96.1264	-0.01457
295.167	93.6948	-0.01703	551.743	96.1219	-0.01463
295.333	93.6916	-0.01708	552.074	96.1175	-0.01468
295.5	93.6885	-0.01713	552.412	96.1131	-0.01474
295.667	93.6853	-0.01716	552.736	96.1086	-0.01479
295.833	93.6824	-0.01719	553.065	96.104	-0.01484
296	93.6793	-0.01721	553.398	96.0993	-0.01488
296.167	93.6761	-0.01721	553.728	96.0946	-0.01493
296.333	93.6728	-0.0172	554.057	96.0897	-0.01497
296.5	93.6693	-0.01718	554.387	96.0847	-0.01501
296.667	93.6657	-0.01714	554.716	96.0797	-0.01505
296.833	93.662	-0.01709	555.042	96.0745	-0.01508
297	93.6583	-0.01704	555.389	96.0692	-0.01511
297.167	93.6546	-0.01697	555.721	96.0639	-0.01513
297.333	93.6512	-0.0169	556.044	96.0585	-0.01515
297.5	93.6475	-0.01683	556.374	96.053	-0.01516
297.667	93.6439	-0.01674	556.704	96.0476	-0.01517
297.833	93.6402	-0.01665	557.036	96.0423	-0.01518
298	93.6366	-0.01656	557.367	96.0369	-0.01518
298.167	93.6331	-0.01647	557.692	96.0315	-0.01519
298.333	93.6296	-0.01638	558.027	96.0262	-0.01519
298.5	93.6262	-0.01631	558.362	96.0209	-0.0152
298.667	93.6229	-0.01623	558.696	96.0156	-0.0152
298.833	93.6197	-0.01616	559.02	96.0104	-0.01521
299	93.6167	-0.01609	559.348	96.0053	-0.01523
299.167	93.6136	-0.01601	559.686	96.0002	-0.01525
299.333	93.6103	-0.01593	560.01	95.9952	-0.01528
299.5	93.6071	-0.01585	560.347	95.9904	-0.01531
299.667	93.6041	-0.01578	560.678	95.9857	-0.01535
299.833	93.6009	-0.01571	561.01	95.981	-0.0154
300	93.5982	-0.01564	561.345	95.9765	-0.01545
300.167	93.5956	-0.01559	561.67	95.972	-0.0155
300.333	93.5927	-0.01554	562.002	95.9674	-0.01556
300.5	93.5903	-0.01549	562.332	95.9627	-0.01561
300.667	93.5879	-0.01544	562.664	95.958	-0.01567
300.833	93.5852	-0.01541	562.991	95.9531	-0.01574
301	93.5828	-0.01539	563.328	95.9481	-0.01581
301.167	93.5804	-0.01538	563.664	95.9428	-0.01588
301.333	93.5776	-0.01539	563.995	95.9373	-0.01596
301.5	93.5751	-0.01541	564.318	95.9317	-0.01604
301.667	93.5726	-0.01544	564.648	95.9259	-0.01612
301.833	93.5696	-0.0155	564.977	95.9201	-0.01621
302	93.5668	-0.01556	565.313	95.9141	-0.0163
302.167	93.5639	-0.01563	565.642	95.9081	-0.01638
302.333	93.5604	-0.01571	565.977	95.9022	-0.01646
302.5	93.5572	-0.0158	566.302	95.8963	-0.01655
302.667	93.5539	-0.0159	566.641	95.8905	-0.01662
302.833	93.5506	-0.016	566.969	95.8849	-0.01669
303	93.5476	-0.0161	567.305	95.8793	-0.01675
303.167	93.5445	-0.0162	567.634	95.8739	-0.0168
303.333	93.5417	-0.01629	567.965	95.8687	-0.01684
303.5	93.5388	-0.01637	568.298	95.8635	-0.01687
303.667	93.5354	-0.01644	568.625	95.8584	-0.01689
303.833	93.5323	-0.0165	568.955	95.8533	-0.0169
304	93.5292	-0.01654	569.285	95.8481	-0.0169
304.167	93.5255	-0.01658	569.62	95.843	-0.01691
304.333	93.5222	-0.01659	569.949	95.8378	-0.01691
304.5	93.5189	-0.01658	570.276	95.8326	-0.01691
304.667	93.5152	-0.01656	570.613	95.8274	-0.01691
304.833	93.5117	-0.01653	570.943	95.8222	-0.01691
305	93.508	-0.01648	571.273	95.8169	-0.01691
305.167	93.5044	-0.01642	571.604	95.8117	-0.01692
305.333	93.5011	-0.01635	571.928	95.8063	-0.01694
305.5	93.4975	-0.01628	572.259	95.801	-0.01696
305.667	93.494	-0.01621	572.593	95.7955	-0.01698
305.833	93.4909	-0.01613	572.927	95.79	-0.01702
306	93.4875	-0.01604	573.259	95.7843	-0.01705
306.167	93.4846	-0.01595	573.59	95.7785	-0.01708
306.333	93.4816	-0.01588	573.922	95.7726	-0.01711
306.5	93.4785	-0.0158	574.254	95.7666	-0.01714
306.667	93.4757	-0.01574	574.585	95.7604	-0.01718
306.833	93.4729	-0.01569	574.917	95.7541	-0.01721
307	93.4699	-0.01565	575.25	95.7477	-0.01725
307.167	93.4673	-0.01563	575.582	95.7412	-0.01728
307.333	93.4648	-0.0156	575.911	95.7346	-0.01731
307.5	93.4619	-0.01558	576.237	95.7281	-0.01734
307.667	93.4594	-0.01555	576.568	95.7215	-0.01736
307.833	93.4566	-0.01554	576.902	95.7151	-0.01738
308	93.4538	-0.01552	577.23	95.7087	-0.01738
308.167	93.4513	-0.01552	577.562	95.7024	-0.01739
308.333	93.4485	-0.01552	577.891	95.6962	-0.01738
308.5	93.446	-0.01553	578.23	95.6901	-0.01738
308.667	93.4435	-0.01555	578.564	95.6841	-0.01738
308.833	93.4406	-0.01558	578.898	95.6782	-0.01738
309	93.4379	-0.0156	579.228	95.6723	-0.01738
309.167	93.4352	-0.01563	579.559	95.6665	-0.01738
309.333	93.432	-0.01568	579.894	95.6607	-0.01739
309.5	93.429	-0.01574	580.225	95.655	-0.01741
309.667	93.4261	-0.01581	580.556	95.6494	-0.01744
309.833	93.423	-0.0159	580.881	95.6439	-0.01748
310	93.4201	-0.01599	581.209	95.6384	-0.01753
310.167	93.4167	-0.01609	581.534	95.6329	-0.01758
310.333	93.4133	-0.01619	581.873	95.6276	-0.01764
310.5	93.4102	-0.01628	582.202	95.6222	-0.01771
310.667	93.4066	-0.01637	582.53	95.617	-0.01778
310.833	93.403	-0.01645	582.867	95.6117	-0.01785
311	93.3996	-0.01653	583.196	95.6065	-0.01791
311.167	93.3958	-0.0166	583.527	95.6012	-0.01797
311.333	93.3924	-0.01667	583.863	95.5959	-0.01802
311.5	93.3891	-0.01674	584.198	95.5906	-0.01807
311.667	93.3854	-0.01678	584.529	95.5852	-0.01811
311.833	93.3821	-0.01683	584.856	95.5797	-0.01814
312	93.3786	-0.01685	585.192	95.5742	-0.01817
312.167	93.3751	-0.01687	585.521	95.5685	-0.0182
312.333	93.3721	-0.01687	585.856	95.5628	-0.01822
312.5	93.3689	-0.01687	586.193	95.557	-0.01825
312.667	93.3658	-0.01686	586.522	95.5511	-0.01827
312.833	93.3632	-0.01684	586.851	95.545	-0.0183
313	93.3606	-0.01681	587.182	95.5389	-0.01832
313.167	93.3573	-0.01678	587.514	95.5327	-0.01835
313.333	93.3543	-0.01674	587.852	95.5265	-0.01838
313.5	93.351	-0.01669	588.179	95.5202	-0.01841
313.667	93.348	-0.01664	588.507	95.5139	-0.01844
313.833	93.3448	-0.01659	588.838	95.5075	-0.01847
314	93.3414	-0.01653	589.174	95.5012	-0.01851
314.167	93.3387	-0.01647	589.514	95.4949	-0.01854
314.333	93.336	-0.01641	589.844	95.4886	-0.01858
314.5	93.3328	-0.01634	590.172	95.4822	-0.01862
314.667	93.33	-0.01627	590.501	95.4758	-0.01866
314.833	93.3269	-0.01621	590.832	95.4694	-0.0187
315	93.3238	-0.01615	591.157	95.463	-0.01875
315.167	93.3209	-0.01609	591.496	95.4565	-0.0188
315.333	93.3177	-0.01603	591.828	95.4501	-0.01886
315.5	93.3149	-0.01598	592.162	95.4436	-0.01892
315.667	93.3118	-0.01593	592.496	95.4371	-0.01899
315.833	93.3087	-0.01588	592.824	95.4305	-0.01905
316	93.306	-0.01584	593.161	95.4239	-0.01912
316.167	93.3031	-0.01582	593.497	95.4173	-0.01919
316.333	93.3001	-0.0158	593.82	95.4106	-0.01926
316.5	93.297	-0.01578	594.148	95.4039	-0.01933
316.667	93.2939	-0.01577	594.487	95.3972	-0.0194
316.833	93.2908	-0.01577	594.815	95.3905	-0.01946
317	93.2879	-0.01577	595.147	95.3838	-0.01953
317.167	93.2846	-0.01578	595.479	95.3771	-0.01959
317.333	93.2817	-0.01578	595.816	95.3705	-0.01964
317.5	93.2792	-0.01579	596.15	95.3639	-0.0197
317.667	93.2761	-0.0158	596.486	95.3573	-0.01975
317.833	93.273	-0.01582	596.816	95.3507	-0.0198
318	93.27	-0.01585	597.141	95.3441	-0.01985
318.167	93.2667	-0.01588	597.477	95.3376	-0.01989
318.333	93.2637	-0.01592	597.813	95.3311	-0.01992
318.5	93.2604	-0.01595	598.143	95.3245	-0.01995
318.667	93.2571	-0.01597	598.469	95.318	-0.01998
318.833	93.2541	-0.016	598.809	95.3116	-0.02
319	93.2508	-0.01601	599.138	95.3051	-0.02001
319.167	93.2479	-0.01602	599.462	95.2986	-0.02002
319.333	93.2447	-0.01602	599.793	95.2921	-0.02003
319.5	93.2416	-0.01603	600.13	95.2856	-0.02004
319.667	93.2389	-0.01602	600.454	95.279	-0.02004
319.833	93.2359	-0.01601	600.787	95.2724	-0.02004
320	93.2329	-0.01599	601.112	95.2658	-0.02004
320.167	93.2302	-0.01598	601.444	95.2591	-0.02005
320.333	93.2273	-0.01596	601.778	95.2524	-0.02005
320.5	93.2244	-0.01594	602.111	95.2457	-0.02006
320.667	93.2217	-0.01593	602.441	95.2389	-0.02007
320.833	93.2187	-0.01592	602.775	95.2322	-0.02008
321	93.2157	-0.01591	603.109	95.2254	-0.02009
321.167	93.213	-0.01592	603.437	95.2186	-0.02011
321.333	93.2099	-0.01592	603.766	95.2119	-0.02013
321.5	93.2067	-0.01593	604.098	95.2052	-0.02015
321.667	93.2038	-0.01594	604.427	95.1986	-0.02017
321.833	93.2005	-0.01594	604.761	95.192	-0.0202
322	93.1975	-0.01595	605.095	95.1856	-0.02022
322.167	93.1944	-0.01596	605.422	95.1791	-0.02025
322.333	93.191	-0.01597	605.75	95.1727	-0.02028
322.5	93.1879	-0.01598	606.091	95.1663	-0.0203
322.667	93.1844	-0.01599	606.431	95.1599	-0.02033
322.833	93.1814	-0.016	606.761	95.1535	-0.02035
323	93.1784	-0.016	607.085	95.147	-0.02038
323.167	93.1751	-0.01602	607.418	95.1404	-0.02041
323.333	93.1722	-0.01602	607.748	95.1338	-0.02043
323.5	93.1693	-0.01602	608.091	95.1272	-0.02046
323.667	93.166	-0.01602	608.421	95.1205	-0.02049
323.833	93.1632	-0.01602	608.743	95.1137	-0.02052
324	93.1603	-0.01602	609.074	95.1069	-0.02055
324.167	93.1571	-0.01601	609.411	95.1	-0.02059
324.333	93.1542	-0.01601	609.74	95.0931	-0.02063
324.5	93.1511	-0.016	610.071	95.0861	-0.02067
324.667	93.148	-0.016	610.403	95.0791	-0.02071
324.833	93.1452	-0.01599	610.737	95.0722	-0.02076
325	93.1421	-0.01598	611.071	95.0652	-0.02081
325.167	93.1391	-0.01598	611.406	95.0582	-0.02086
325.333	93.1363	-0.01597	611.728	95.0513	-0.02092
325.5	93.1332	-0.01597	612.063	95.0443	-0.02097
325.667	93.13	-0.01598	612.393	95.0373	-0.02103
325.833	93.1272	-0.01598	612.718	95.0302	-0.02108
326	93.1239	-0.01599	613.057	95.0232	-0.02114
326.167	93.1211	-0.01601	613.389	95.0161	-0.02119
326.333	93.1179	-0.01602	613.724	95.009	-0.02124
326.5	93.1148	-0.01604	614.054	95.0019	-0.02129
326.667	93.1121	-0.01605	614.388	94.9947	-0.02133
326.833	93.109	-0.01607	614.721	94.9876	-0.02137
327	93.1059	-0.01608	615.049	94.9803	-0.02141
327.167	93.1032	-0.01609	615.382	94.9731	-0.02145
327.333	93.1001	-0.0161	615.706	94.9658	-0.02149
327.5	93.0969	-0.01611	616.041	94.9586	-0.02153
327.667	93.094	-0.01611	616.379	94.9513	-0.02157
327.833	93.0908	-0.01612	616.709	94.944	-0.0216
328	93.088	-0.01611	617.046	94.9367	-0.02164
328.167	93.0851	-0.01611	617.378	94.9294	-0.02169
328.333	93.0818	-0.01612	617.703	94.9221	-0.02173
328.5	93.0789	-0.01612	618.041	94.9148	-0.02178
328.667	93.076	-0.01613	618.377	94.9076	-0.02183
328.833	93.0727	-0.01613	618.703	94.9003	-0.02188
329	93.0697	-0.01614	619.035	94.893	-0.02194
329.167	93.0664	-0.01615	619.364	94.8857	-0.02199
329.333	93.0631	-0.01617	619.7	94.8785	-0.02205
329.5	93.0601	-0.01618	620.035	94.8712	-0.02211
329.667	93.0568	-0.01619	620.359	94.8639	-0.02217
329.833	93.0539	-0.0162	620.695	94.8566	-0.02223
330	93.051	-0.01621	621.03	94.8493	-0.02228
330.167	93.0477	-0.01621	621.362	94.8419	-0.02234
330.333	93.0448	-0.01622	621.7	94.8346	-0.02239
330.5	93.042	-0.01622	622.029	94.8272	-0.02245
330.667	93.0387	-0.01622	622.354	94.8198	-0.0225
330.833	93.0359	-0.01622	622.684	94.8124	-0.02255
331	93.033	-0.01622	623.016	94.805	-0.02261
331.167	93.0298	-0.01621	623.345	94.7975	-0.02266
331.333	93.0269	-0.01621	623.68	94.79	-0.02272
331.5	93.0237	-0.01621	624.014	94.7824	-0.02278
331.667	93.0205	-0.01621	624.346	94.7748	-0.02284
331.833	93.0176	-0.01621	624.68	94.7672	-0.0229
332	93.0145	-0.01621	625.01	94.7595	-0.02296
332.167	93.0113	-0.01622	625.337	94.7519	-0.02302
332.333	93.0084	-0.01623	625.668	94.7442	-0.02308
332.5	93.0054	-0.01624	626.009	94.7365	-0.02314
332.667	93.0024	-0.01625	626.335	94.7288	-0.0232
332.833	92.9994	-0.01626	626.667	94.7211	-0.02326
333	92.996	-0.01627	627.001	94.7134	-0.02332
333.167	92.993	-0.01628	627.328	94.7057	-0.02337
333.333	92.9901	-0.01628	627.663	94.698	-0.02343
333.5	92.9868	-0.0163	627.995	94.6903	-0.02348
333.667	92.9838	-0.01632	628.326	94.6826	-0.02353
333.833	92.9809	-0.01633	628.656	94.675	-0.02359
334	92.9775	-0.01634	628.982	94.6674	-0.02364
334.167	92.9745	-0.01634	629.32	94.6597	-0.02368
334.333	92.9715	-0.01634	629.656	94.652	-0.02373
334.5	92.9681	-0.01634	629.985	94.6443	-0.02378
334.667	92.965	-0.01635	630.317	94.6365	-0.02382
334.833	92.9619	-0.01634	630.644	94.6287	-0.02387
335	92.9588	-0.01634	630.974	94.6208	-0.02391
335.167	92.9557	-0.01634	631.314	94.6129	-0.02396
335.333	92.9527	-0.01633	631.645	94.6048	-0.02401
335.5	92.9496	-0.01632	631.984	94.5968	-0.02405
335.667	92.9466	-0.01631	632.31	94.5887	-0.0241
335.833	92.9436	-0.0163	632.646	94.5805	-0.02415
336	92.9402	-0.01629	632.982	94.5723	-0.02421
336.167	92.937	-0.01627	633.308	94.564	-0.02427
336.333	92.9339	-0.01626	633.637	94.5557	-0.02433
336.5	92.9307	-0.01625	633.967	94.5474	-0.0244
336.667	92.9276	-0.01626	634.303	94.539	-0.02448
336.833	92.9244	-0.01627	634.626	94.5306	-0.02456
337	92.9212	-0.01628	634.956	94.5222	-0.02464
337.167	92.9181	-0.01629	635.281	94.5138	-0.02473
337.333	92.9149	-0.0163	635.618	94.5053	-0.02482
337.5	92.9118	-0.01633	635.953	94.4968	-0.02491
337.667	92.9086	-0.01636	636.282	94.4882	-0.02501
337.833	92.9055	-0.01639	636.611	94.4796	-0.02511
338	92.9023	-0.01642	636.951	94.471	-0.02521
338.167	92.8992	-0.01645	637.272	94.4624	-0.02532
338.333	92.896	-0.01648	637.6	94.4538	-0.02542
338.5	92.8928	-0.0165	637.947	94.4451	-0.02553
338.667	92.8897	-0.01652	638.277	94.4365	-0.02563
338.833	92.8865	-0.01653	638.6	94.4279	-0.02574
339	92.8834	-0.01655	638.942	94.4193	-0.02584
339.167	92.8803	-0.01656	639.271	94.4107	-0.02594
339.333	92.8771	-0.01657	639.603	94.4021	-0.02605
339.5	92.8739	-0.01658	639.931	94.3936	-0.02615
339.667	92.8708	-0.01658	640.267	94.3852	-0.02626
339.833	92.8676	-0.01658	640.592	94.3767	-0.02637
340	92.8644	-0.01659	640.926	94.3683	-0.02649
340.167	92.8613	-0.01659	641.255	94.3598	-0.02661
340.333	92.8581	-0.0166	641.581	94.3514	-0.02674
340.5	92.855	-0.01661	641.922	94.3428	-0.02687
340.667	92.8518	-0.01662	642.257	94.3343	-0.02702
340.833	92.8487	-0.01664	642.593	94.3256	-0.02717
341	92.8455	-0.01667	642.921	94.3169	-0.02732
341.167	92.8424	-0.0167	643.246	94.3081	-0.02748
341.333	92.8392	-0.01673	643.583	94.2992	-0.02765
341.5	92.836	-0.01675	643.913	94.2903	-0.02783
341.667	92.8329	-0.01678	644.244	94.2813	-0.02801
341.833	92.8298	-0.01682	644.578	94.2722	-0.02819
342	92.8268	-0.01686	644.905	94.2631	-0.02838
342.167	92.8236	-0.0169	645.234	94.2538	-0.02857
342.333	92.8203	-0.01693	645.561	94.2445	-0.02877
342.5	92.8173	-0.01696	645.892	94.2351	-0.02896
342.667	92.8139	-0.01697	646.221	94.2256	-0.02916
342.833	92.8105	-0.01697	646.561	94.216	-0.02936
343	92.8074	-0.01698	646.883	94.2063	-0.02956
343.167	92.804	-0.01698	647.213	94.1964	-0.02976
343.333	92.8006	-0.01698	647.542	94.1865	-0.02997
343.5	92.7972	-0.01699	647.882	94.1764	-0.03018
343.667	92.7939	-0.017	648.213	94.1662	-0.0304
343.833	92.7906	-0.01701	648.541	94.1559	-0.03062
344	92.7874	-0.01703	648.875	94.1454	-0.03084
344.167	92.7842	-0.01705	649.212	94.1348	-0.03106
344.333	92.7811	-0.01708	649.536	94.1241	-0.0313
344.5	92.7782	-0.01711	649.866	94.1134	-0.03154
344.667	92.7751	-0.01715	650.199	94.1026	-0.03178
344.833	92.7719	-0.0172	650.53	94.0918	-0.03203
345	92.7691	-0.01727	650.868	94.0809	-0.03229
345.167	92.766	-0.01734	651.198	94.07	-0.03255
345.333	92.7629	-0.01742	651.535	94.0591	-0.03281
345.5	92.7597	-0.0175	651.867	94.0482	-0.03309
345.667	92.7566	-0.01757	652.193	94.0372	-0.03336
345.833	92.7534	-0.01764	652.522	94.0262	-0.03364
346	92.7501	-0.01771	652.861	94.0152	-0.03392
346.167	92.7468	-0.01779	653.197	94.0041	-0.03421
346.333	92.7435	-0.01788	653.52	93.993	-0.03449
346.5	92.7402	-0.01795	653.856	93.9818	-0.03478
346.667	92.7373	-0.01803	654.187	93.9706	-0.03507
346.833	92.7339	-0.01807	654.514	93.9591	-0.03535
347	92.7307	-0.01811	654.844	93.9476	-0.03564
347.167	92.7274	-0.01813	655.184	93.9359	-0.03593
347.333	92.7237	-0.01815	655.52	93.924	-0.03622
347.5	92.7203	-0.01814	655.854	93.9119	-0.03651
347.667	92.7168	-0.01813	656.178	93.8996	-0.03681
347.833	92.7129	-0.01811	656.511	93.8872	-0.0371
348	92.709	-0.01808	656.839	93.8746	-0.03739
348.167	92.7054	-0.01805	657.175	93.8618	-0.03769
348.333	92.7017	-0.01803	657.502	93.849	-0.03799
348.5	92.6976	-0.018	657.84	93.836	-0.0383
348.667	92.6939	-0.01798	658.173	93.8229	-0.0386
348.833	92.6903	-0.01796	658.501	93.8097	-0.03891
349	92.6863	-0.01795	658.833	93.7964	-0.03922
349.167	92.6827	-0.01794	659.166	93.7831	-0.03953
349.333	92.6792	-0.01795	659.498	93.7697	-0.03984
349.5	92.6756	-0.01796	659.83	93.7562	-0.04016
349.667	92.6724	-0.01798	660.155	93.7427	-0.04047
349.833	92.6694	-0.01798	660.486	93.7291	-0.04078
350	92.6662	-0.01799	660.826	93.7156	-0.04109
350.167	92.6625	-0.01799	661.156	93.702	-0.0414
350.333	92.6593	-0.01798	661.489	93.6883	-0.04172
350.5	92.6562	-0.01799	661.814	93.6745	-0.04204
350.667	92.6528	-0.01799	662.149	93.6607	-0.04237
350.833	92.6502	-0.01798	662.483	93.6468	-0.0427
351	92.6474	-0.01796	662.808	93.6328	-0.04304
351.167	92.6443	-0.01793	663.137	93.6187	-0.04339
351.333	92.6415	-0.01788	663.469	93.6045	-0.04375
351.5	92.6386	-0.01782	663.809	93.5901	-0.04411
351.667	92.6354	-0.01776	664.138	93.5756	-0.04448
351.833	92.6321	-0.0177	664.466	93.561	-0.04486
352	92.629	-0.01764	664.804	93.5463	-0.04524
352.167	92.6259	-0.01757	665.135	93.5314	-0.04562
352.333	92.6222	-0.01751	665.467	93.5163	-0.04601
352.5	92.6189	-0.01746	665.79	93.5011	-0.0464
352.667	92.6155	-0.01741	666.123	93.4857	-0.0468
352.833	92.6116	-0.01737	666.458	93.4702	-0.04719
353	92.6081	-0.01734	666.792	93.4547	-0.04758
353.167	92.6045	-0.01733	667.123	93.439	-0.04797
353.333	92.6005	-0.01734	667.457	93.4232	-0.04835
353.5	92.5968	-0.01737	667.788	93.4073	-0.04873
353.667	92.5936	-0.01742	668.122	93.3913	-0.0491
353.833	92.5904	-0.01749	668.455	93.3752	-0.04947
354	92.5872	-0.01756	668.784	93.359	-0.04983
354.167	92.5841	-0.01764	669.114	93.3427	-0.05019
354.333	92.5807	-0.0177	669.451	93.3262	-0.05053
354.5	92.577	-0.01777	669.788	93.3096	-0.05088
354.667	92.5736	-0.01784	670.117	93.2928	-0.05121
354.833	92.5701	-0.01791	670.45	93.2759	-0.05155
355	92.5666	-0.01798	670.781	93.2588	-0.05188
355.167	92.5638	-0.01803	671.111	93.2414	-0.05222
355.333	92.5606	-0.01807	671.439	93.2237	-0.05255
355.5	92.5574	-0.0181	671.763	93.206	-0.0529
355.667	92.554	-0.01811	672.098	93.188	-0.05325
355.833	92.5506	-0.01812	672.431	93.1698	-0.05361
356	92.5472	-0.01811	672.772	93.1515	-0.05398
356.167	92.5438	-0.0181	673.102	93.1331	-0.05436
356.333	92.5406	-0.01809	673.434	93.1145	-0.05475
356.5	92.537	-0.01807	673.766	93.0959	-0.05515
356.667	92.5335	-0.01807	674.092	93.0773	-0.05555
356.833	92.5302	-0.01808	674.427	93.0585	-0.05596
357	92.5267	-0.01808	674.753	93.0396	-0.05638
357.167	92.5232	-0.01809	675.09	93.0208	-0.05681
357.333	92.5197	-0.01811	675.417	93.0018	-0.05723
357.5	92.516	-0.01813	675.754	92.9828	-0.05766
357.667	92.5122	-0.01817	676.087	92.9636	-0.05808
357.833	92.5085	-0.01821	676.418	92.9442	-0.05851
358	92.5051	-0.01826	676.754	92.9247	-0.05893
358.167	92.5017	-0.0183	677.087	92.9048	-0.05934
358.333	92.4983	-0.01834	677.416	92.8849	-0.05974
358.5	92.4951	-0.01837	677.754	92.8647	-0.06013
358.667	92.4916	-0.01839	678.083	92.8443	-0.06052
358.833	92.4883	-0.01842	678.418	92.8238	-0.06089
359	92.4847	-0.01845	678.756	92.8033	-0.06126
359.167	92.4811	-0.01848	679.084	92.7826	-0.06162
359.333	92.4778	-0.0185	679.417	92.762	-0.06198
359.5	92.4745	-0.01852	679.745	92.7413	-0.06234
359.667	92.4708	-0.01853	680.071	92.7206	-0.0627
359.833	92.467	-0.01853	680.409	92.7	-0.06306
360	92.4636	-0.01853	680.736	92.6793	-0.06342
360.167	92.4601	-0.01851	681.069	92.6586	-0.06378
360.333	92.4563	-0.0185	681.406	92.638	-0.06414
360.5	92.4528	-0.01848	681.728	92.6172	-0.0645
360.667	92.4494	-0.01846	682.056	92.5964	-0.06486
360.833	92.4459	-0.01844	682.39	92.5754	-0.06522
361	92.4421	-0.01842	682.726	92.5543	-0.06557
361.167	92.4386	-0.0184	683.058	92.533	-0.06591
361.333	92.4352	-0.01838	683.389	92.5116	-0.06625
361.5	92.4317	-0.01837	683.727	92.49	-0.06657
361.667	92.4279	-0.01836	684.059	92.4682	-0.06689
361.833	92.4244	-0.01837	684.39	92.4463	-0.06719
362	92.421	-0.01839	684.719	92.4241	-0.06749
362.167	92.4173	-0.01842	685.056	92.4018	-0.06779
362.333	92.4136	-0.01846	685.383	92.3792	-0.06807
362.5	92.4103	-0.0185	685.72	92.3565	-0.06835
362.667	92.4069	-0.01854	686.055	92.3336	-0.06863
362.833	92.4033	-0.01857	686.376	92.3104	-0.0689
363	92.3997	-0.0186	686.709	92.2871	-0.06918
363.167	92.3964	-0.01863	687.045	92.2636	-0.06945
363.333	92.3932	-0.01866	687.38	92.2399	-0.06973
363.5	92.3896	-0.01869	687.713	92.2161	-0.07001
363.667	92.386	-0.01873	688.047	92.1921	-0.0703
363.833	92.3828	-0.01877	688.381	92.168	-0.0706
364	92.3795	-0.0188	688.711	92.1438	-0.07091
364.167	92.3759	-0.01884	689.044	92.1195	-0.07121
364.333	92.3723	-0.01887	689.372	92.0952	-0.07152
364.5	92.3689	-0.0189	689.708	92.0709	-0.07182
364.667	92.3656	-0.01893	690.035	92.0466	-0.07212
364.833	92.3622	-0.01896	690.37	92.0223	-0.07241
365	92.3583	-0.01901	690.706	91.9981	-0.0727
365.167	92.3547	-0.01906	691.027	91.9739	-0.07297
365.333	92.3512	-0.0191	691.356	91.9497	-0.07323
365.5	92.3475	-0.01915	691.687	91.9256	-0.07347
365.667	92.3438	-0.01919	692.02	91.9015	-0.0737
365.833	92.3402	-0.01923	692.357	91.8774	-0.07391
366	92.3365	-0.01927	692.697	91.8533	-0.07409
366.167	92.3328	-0.01931	693.03	91.8291	-0.07426
366.333	92.3291	-0.01933	693.363	91.8049	-0.07441
366.5	92.3254	-0.01936	693.692	91.7806	-0.07456
366.667	92.3218	-0.01939	694.019	91.7562	-0.07469
366.833	92.3181	-0.01941	694.343	91.7317	-0.07481
367	92.3144	-0.01942	694.681	91.7069	-0.07493
367.167	92.3109	-0.01944	695.018	91.6821	-0.07505
367.333	92.3073	-0.01944	695.35	91.6571	-0.07516
367.5	92.3037	-0.01945	695.684	91.632	-0.07526
367.667	92.3004	-0.01945	696.013	91.6068	-0.07537
367.833	92.2968	-0.01946	696.346	91.5815	-0.07547
368	92.2932	-0.01946	696.68	91.5563	-0.07557
368.167	92.2896	-0.01948	697.006	91.5311	-0.07567
[truncated: 4,157 more rows]
